# Supplementary material for: Automated phenotyping of postoperative delirium-like behaviour in mice reveals the therapeutic efficacy of dexmedetomidine
Source: Commun Biol. 2023 Aug 2;6:807. doi: 10.1038/s42003-023-05149-7 (PMC10397202; doi:10.1038/s42003-023-05149-7)
Supplement: Supplementary file 4 — Supplementary Data 1 [file 42003_2023_5149_MOESM4_ESM.xlsx]

## Sheet: Figure 2
Figure2 b Clustergram of samples with 40 spontaneous behaviour modules
1.24957	0.484215	-0.741041	0.353455	-0.469331	-1.23075	0.159927	2.54771	2.17291	2.07251	-0.66843	-0.837971	-1.43184	-1.81586	0.830431	-1.21782	-0.94858	-0.486524	-0.924782	0.123266	1.27439	0.343017	-1.26953	0.152468	-1.68274	0.888404	-1.16405	2.96455	-0.764197	-0.499721	-0.333081	-1.81093	-0.694178	2.47697	-0.0179393	-1.19182	2.02958	-1.19078	-1.12403	-0.331338
-0.262332	1.05129	-1.16568	0.497736	-0.385056	-0.757355	-0.962109	0.760512	1.53477	0.154263	-0.851679	-0.837971	-1.35223	-1.45969	1.20377	-0.670988	-0.94858	-0.486524	-1.45368	0.61441	-0.473795	0.468157	0.00735534	1.17997	4.01745	0.846617	-1.10467	-0.37071	-0.764197	-1.03505	1.1674	-1.33303	-0.811355	0.534985	0.730562	-0.534248	-0.647552	1.51298	-0.235245	-1.08783
1.41034	4.02195	-1.352	-0.440091	-0.593265	-0.884903	-0.944299	0.192866	0.424956	0.251443	0.107684	-0.723767	-1.2129	-0.736564	3.57419	-0.625419	-0.94858	-0.486524	-0.947579	-0.294729	-0.784584	-0.624209	0.535959	-0.258531	-0.725776	0.0082615	-0.972701	-0.184347	-0.764197	-1.58926	1.8465	-1.2097	-0.811355	0.330026	-0.713306	-0.186903	-0.562788	0.0877405	1.45027	-0.713118
2.56359	1.93473	-1.352	0.772425	-1.08404	-1.58642	-1.63889	3.51005	1.69569	3.59781	-0.851679	-0.837971	-1.4	-1.81226	2.22898	-0.989975	-0.94858	-0.486524	-1.45368	3.65533	-1.18861	7.58026	-2.02468	-1.0984	-1.80436	-0.284249	-1.78428	0.705699	-0.764197	-1.92305	1.11566	-1.99207	-0.811355	-0.853612	1.33121	-1.93689	0.952372	-1.82742	-1.3383	-1.21085
-0.679728	0.420543	2.91606	0.913931	-0.429672	-1.26509	-0.813691	1.40355	-0.973406	-0.031646	-0.851679	-0.59285	-1.3363	-1.68994	0.285236	-1.35453	-0.94858	-0.486524	-0.815355	0.718909	2.30777	-0.788455	-1.09104	-0.419356	-0.431324	-1.22185	-1.09807	2.47615	-0.764197	-0.373763	-0.142287	0.593996	-0.811355	0.314654	-0.553903	2.96041	-0.0153527	-1.16458	0.149542	0.0758943
-0.602432	0.15392	0.28156	-0.262515	-0.598222	-1.17434	0.0471301	1.9978	-0.0633612	0.00638093	-0.851679	-0.620705	-1.43184	-1.12871	1.38155	-0.336812	-0.94858	-0.486524	-1.31234	0.865208	0.893678	0.567226	-0.912552	-0.767812	0.0807652	-0.730849	-0.781352	0.98685	-0.764197	-0.184825	1.53282	-0.41962	-0.811355	0.468373	-0.184273	1.00362	0.743993	1.2929	-0.306166	0.221536
-0.957992	1.00154	3.3797	-0.886808	-0.84609	-1.37547	-2.13758	-0.521127	-0.501737	-0.635851	-0.819341	-0.278092	-1.43184	-1.67555	1.68971	-1.26339	-0.94858	-0.486524	0.534249	4.94066	-1.0876	-1.18212	-1.62651	-0.758877	3.1085	-1.53264	-1.75789	1.268	-0.764197	-1.92305	1.20621	-2.15009	-0.811355	-1.48899	-1.3925	1.23695	0.37315	3.44124	0.241589	1.16043
1.20319	0.661301	-1.26101	4.09366	-0.13223	-1.37302	0.290535	2.11754	0.297328	0.542982	-0.851679	-0.759978	-1.32834	-1.7583	-0.218477	-1.35453	-0.94858	-0.486524	-0.701368	1.3877	1.0413	0.0301676	-1.13223	1.46588	-0.796188	0.433968	-1.02549	1.03344	-0.72536	-0.0525684	-1.24825	-0.373371	-0.710918	0.565729	0.735182	1.16801	0.267195	-0.941887	-1.12554	-0.90825
0.244727	3.53049	-0.814703	-0.639865	-0.459416	-1.39019	-1.81106	1.41685	-0.662659	0.150038	-0.636092	0.21215	-1.43184	-1.85183	0.172641	-0.929216	-0.94858	-0.486524	-1.17099	1.77435	0.481882	-0.496462	-1.57846	-0.377661	0.231191	0.379123	-1.11786	0.500056	-0.764197	-1.56407	-0.109949	-1.60667	-0.811355	-0.228487	0.0282645	-0.444097	0.320172	3.05611	1.36426	-0.800786
0.804347	2.12176	-1.00969	0.522707	-1.08404	-1.58642	-0.214085	1.95789	-0.0356159	0.952828	-0.851679	-0.837971	-1.19299	-0.858884	2.28824	-1.08111	-0.798007	-0.486524	-1.28954	6.27825	1.43756	0.681937	-1.24894	2.0794	-1.31788	0.773489	-1.3488	0.557893	-0.764197	-0.997258	0.915166	-1.14033	-0.811355	0.76044	-0.747959	-0.194857	-0.0683303	-1.44229	0.247625	-0.906836
-0.927073	-0.407184	2.20977	-0.320782	-0.741986	-0.821129	-1.5261	-0.357042	-1.00115	-1.04147	-0.797782	-0.634632	-0.715291	-0.725771	0.445239	-0.974785	-0.94858	-0.0794952	1.84282	-0.294729	3.4033	-1.01006	-0.981202	-0.606986	0.688872	-1.3002	-1.13106	0.400448	-0.259312	-0.512317	0.400991	-0.0342145	-0.0413364	-1.54023	-0.893501	0.454757	-0.940695	0.336633	0.0861651	4.07751
-1.58872	-0.976246	0.0865727	0.54213	-1.08404	-1.58642	1.14542	-0.312694	-0.729248	-0.133051	-0.851679	-0.626276	-1.42388	-1.07114	0.486721	-0.53428	-0.94858	-0.486524	-1.19379	0.551711	-0.466025	0.749721	0.240765	-0.3449	0.586454	-0.913668	-0.524021	1.70339	-0.764197	-1.08543	1.10596	-1.0671	-0.459825	-0.787001	0.164566	1.61346	-0.866527	-1.02834	-1.35339	4.59504
2.94389	2.79827	-0.329401	-1.05884	-1.08404	-1.58642	2.0003	1.54103	0.319524	0.466929	-0.549857	-0.768335	-0.70733	0.483039	0.427461	-0.625419	-0.453841	-0.486524	-0.190707	-0.294729	-1.51494	-0.452142	1.26365	-0.53253	-1.75636	0.731702	-0.979299	-1.42784	-0.72536	0.0230067	2.86838	-0.415766	-0.811355	1.16523	-0.424533	-0.645611	-0.898313	-0.483402	1.05643	-0.602826
0.318931	0.340954	-0.75404	-0.620443	0.665905	-0.46056	0.462699	-0.72956	-0.107754	0.247218	-0.743886	0.393206	-0.56402	-0.668208	0.534129	-0.336812	-0.848198	-0.486524	-1.09348	-0.294729	-0.302861	-0.134078	-0.198594	-0.776747	-0.786587	-0.425281	0.637268	0.643042	-0.492336	-1.52628	0.559447	-0.273166	-0.811355	1.62127	0.95696	-0.910759	-0.361473	-0.389085	1.17866	0.648564
-0.914706	-0.124642	0.623872	-0.978371	1.99944	0.888507	-0.285325	0.183996	-1.3341	-0.720355	-0.420505	2.14805	-0.134089	0.285169	-0.651078	1.06065	-0.346289	-0.486524	0.35643	-0.294729	0.668356	-0.264432	-1.29699	-0.356813	1.21696	-1.3002	-0.286485	-0.733798	-0.129854	0.0356026	-0.523876	0.443688	-0.459825	-0.254107	-0.840366	-0.117964	-0.0506711	-0.197831	1.13188	0.50575
0.269462	0.699106	-0.767039	-0.964497	0.398208	0.260578	1.00294	-0.0200016	1.07974	0.373974	-0.107904	-0.292019	0.646155	-0.096182	0.0422684	1.04546	0.765083	-0.29115	0.506892	-0.294729	-0.870051	-0.157542	0.0279503	-0.0292051	0.2824	-0.905833	-0.00276049	-0.683994	-0.72536	0.331605	0.572383	-0.816587	-0.761136	-0.341215	-0.972047	-0.438794	-0.290836	1.4763	0.644483	-0.15176
0.00665688	0.754818	-0.767039	0.678087	0.254444	-0.227539	0.248978	1.06651	2.84434	0.454253	-0.851679	-0.573352	0.184378	-0.035022	0.148937	-1.12668	-0.93424	-0.486524	-0.541786	-0.294729	0.0623164	0.131844	-0.390814	-0.752921	-0.949815	0.308607	-0.979299	1.2198	-0.764197	-0.663468	0.55298	0.755866	-0.493304	1.40094	1.00778	-0.420234	0.521487	-0.797792	-1.17835	-0.909664
-0.398372	0.056423	0.524211	-0.56495	0.472568	1.30304	2.26746	-0.596518	-1.0178	-0.661202	0.711328	-0.23631	0.837235	1.28172	-0.888119	0.0733143	0.980188	0.0588946	1.01299	-0.294729	0.497421	-0.556425	-0.370219	-0.136422	-0.444127	0.321665	0.63067	-0.112051	-0.272258	-0.455636	0.455966	1.68855	0.310194	0.478621	-0.563144	-0.186903	-0.47096	-0.334066	-1.15572	-0.154588
-0.583881	-0.532537	-0.394397	-0.911779	0.194956	0.90813	1.47787	-0.348172	-0.573874	-1.00767	-0.851679	-0.308732	0.685963	2.57687	0.700058	1.30369	-0.618754	-0.462102	-0.446037	-0.294729	0.621737	-0.227933	0.769368	-0.145357	-0.776985	-0.203286	0.577884	-0.481564	-0.194583	0.482756	3.61862	-0.068901	0.0256217	1.24209	-0.784922	-0.165691	-0.181349	-1.11742	-0.33031	0.245574
3.0923	1.1647	-0.312069	-1.11433	-0.0429975	-0.139237	0.599243	-0.871471	3.20503	0.348623	-0.592975	-0.0608256	-1.16911	-0.157342	0.143011	-0.564659	-0.94858	-0.486524	0.397465	-0.294729	-0.784584	-0.0793296	-0.631088	-0.163227	0.400821	0.669021	-0.497628	-0.555467	-0.738305	-1.44441	0.734073	-1.19428	-0.811355	0.837299	-0.415292	0.112715	-1.06078	-0.0484952	0.366833	-0.375172
0.0684933	-0.637992	-0.238407	0.913931	-0.340439	0.920394	2.49305	0.667383	0.330622	0.048633	0.226256	-0.748836	-0.854621	-0.337225	-1.2259	-1.17225	-0.94141	-0.486524	-1.02053	0.593511	-0.605881	0.478585	2.25907	-0.330009	0.0487596	-0.245073	-0.471235	0.670354	-0.000396299	0.0544964	-1.10596	-1.12877	-0.694178	2.79978	1.58764	0.290365	0.793439	-0.21093	-1.0184	-0.652316
0.492073	-0.242036	-0.602383	0.150906	-0.0975285	-0.664146	0.979192	-0.334868	0.485995	0.496505	2.75941	-0.837971	-0.631694	-0.00983847	0.90747	-0.245673	-0.94141	-0.372556	-0.464275	-0.294729	-0.209624	0.913967	1.14008	0.0482295	-1.18666	0.932803	0.835215	0.138576	-0.699468	-0.361167	1.13506	0.254839	-0.610481	1.80573	1.7586	-0.672125	0.185962	-0.881629	-0.693971	-0.949256
0.541542	0.0504538	-0.394397	0.370102	-0.860962	-1.30434	-1.0571	-1.53668	-0.629365	0.716216	-0.485181	-0.837971	-0.337112	-0.621439	-0.485149	-0.51909	0.134111	-0.486524	-1.25762	-0.294729	-0.706887	0.475978	-1.28326	3.18433	-0.514539	2.14724	-1.32241	1.39332	-0.764197	-1.58297	-0.116417	-0.635447	-0.811355	-0.202868	2.41238	1.32179	-1.01486	-0.941887	-0.939933	0.0278183
-1.30737	-0.996144	3.44902	0.658665	0.249487	0.226238	-0.439679	-0.929123	-1.15098	-1.39639	1.11016	-0.411795	1.97974	0.623348	-0.982936	0.361921	2.34968	2.99764	-0.373086	-0.294729	-0.0853085	-0.916202	0.357469	0.170338	-0.220088	-0.921503	-0.781352	1.36922	0.970537	-0.44304	-1.29675	0.104531	0.511068	-1.46849	0.22463	1.69831	-1.29388	-0.585578	-0.730186	0.567966
-0.540596	-0.896657	-0.602383	1.81569	-0.0975285	-0.958488	-0.902742	0.942337	1.99534	2.93023	1.48744	-0.684771	-0.0584533	-0.0494126	0.0659725	-0.731748	-0.346289	-0.169042	-1.23939	-0.294729	-1.18861	2.25922	-1.29699	-1.38431	-1.67954	-0.558477	-0.992496	2.15323	-0.72536	-1.12322	0.575616	0.204737	-0.309169	-0.269479	2.79587	-1.62931	3.76372	-1.41609	-1.21155	-1.13873
1.48146	0.645383	1.04418	-0.589922	-0.48916	-0.754902	0.106497	-0.623126	-0.274225	-1.07105	-0.765444	-0.837971	0.900928	-0.333627	-0.698486	0.589769	-0.42516	-0.486524	-0.901985	-0.294729	-0.567032	-0.551211	0.00735534	0.509859	0.16398	2.58862	-0.299681	-1.28485	0.413868	-0.600488	-0.582084	-1.15189	-0.543522	-0.279727	0.0744682	2.30285	-0.73938	0.527887	1.0172	-0.509502
-0.379821	-0.446978	1.10917	0.00385052	0.720436	1.29813	-0.671211	-0.246173	-0.884622	-0.864012	-0.0108893	0.228863	0.367496	-0.383994	-0.805155	1.22774	1.26699	-0.14462	-0.104077	-0.294729	0.334257	-0.884917	-0.136809	-0.160248	-0.389717	-0.396552	0.320553	-0.137756	0.232628	0.690587	-0.439797	-0.0149443	1.71631	-0.612786	-0.965117	-0.579323	-0.495683	0.0589214	1.85769	0.0872063
-1.11567	-0.906606	-0.238407	-1.1504	1.28062	0.827186	0.302408	-0.38365	-1.33964	-1.11752	-0.431284	1.06172	0.351573	0.447063	-1.0659	0.665718	0.865465	-0.169042	1.9796	-0.294729	-0.497104	-0.918809	0.00735534	-0.517639	0.615259	-0.704732	1.42246	-0.75147	0.672784	0.709481	-0.0129352	0.674931	0.377152	-1.66832	-0.754889	-0.277054	0.415532	0.483348	1.57703	0.394044
1.29595	0.37279	-0.143079	0.250793	0.422995	-0.244709	-0.849312	-0.911384	-0.60162	-0.496419	-0.787003	-0.158317	0.136608	0.353524	-0.941454	-0.367191	0.349215	-0.0143706	0.0646235	-0.294729	-0.365019	-0.746741	0.0279503	0.667706	0.487236	0.953697	-0.174315	-0.176314	-0.531173	-1.02875	-0.950737	-0.670133	-0.510043	-0.289975	-0.295162	-0.216069	-0.0294801	-0.140192	0.566017	0.638666
0.788888	0.0663717	-0.485391	2.99491	0.140425	-1.07623	0.830775	-0.122001	1.27951	0.745792	3.20136	-0.690342	-0.886467	-0.247283	2.27046	-1.18744	-0.94858	-0.486524	-0.993174	-0.294729	0.916987	0.809684	-0.205459	-0.404465	-1.49711	-0.704732	-0.761557	0.517729	-0.699468	0.0922839	0.268405	-0.789609	-0.64396	1.33945	3.20708	-1.51795	1.30202	-1.2589	-1.34132	-0.846034
-0.379821	-0.0410737	0.511212	-0.895132	0.185041	1.62191	0.296472	0.0686932	-0.95121	-0.695004	0.129242	-0.681985	-0.00272159	0.245595	1.10895	1.47078	1.42474	0.0263323	0.452179	-0.294729	-0.124157	-0.254004	1.08516	-0.538487	0.317607	-0.177169	0.531696	-0.489597	-0.298149	-0.543807	0.278107	0.898466	0.0423613	0.381266	-0.844987	0.00665578	-0.322623	-0.512221	-0.37407	0.662704
-0.231413	-0.759366	-0.38573	-0.365176	0.983177	1.19266	0.225231	0.03765	-0.906818	-0.754157	2.10186	-0.172244	0.459056	1.7674	0.486721	-0.336812	-0.704796	-0.486524	0.347311	-0.27383	0.435264	-0.629423	-0.452598	-0.2079	-0.0152516	-0.720403	-0.411851	-0.026902	1.32007	-0.638276	-0.239301	2.33988	-0.811355	1.18061	-0.607037	-1.02212	-0.725253	0.166338	0.416629	0.107002
0.986764	0.229529	-0.199409	-0.539978	-0.0429975	0.677562	1.24634	-0.490084	0.524839	0.175389	-0.733106	0.0366659	-0.404786	-0.729368	-0.864415	0.437871	-0.360629	-0.307431	0.402025	-0.294729	-1.18861	0.32216	0.487904	-0.383617	1.10494	2.5625	1.53463	-0.897669	-0.349932	-1.28066	0.177859	-0.473577	-0.794616	1.98507	-0.88195	0.399076	-0.629893	-0.0668346	-0.508368	-0.530712
0.989856	0.490184	-0.797371	2.65918	0.185041	-1.36811	-0.54654	1.68737	0.508192	3.52598	-0.151021	-0.70984	-1.22086	-0.934434	-1.49258	-1.35453	0.306194	-0.339994	-0.984055	-0.294729	-0.598111	1.2581	-0.418273	0.170338	-1.22826	-0.443562	-1.30261	2.10182	-0.764197	-0.669765	-1.33879	0.0428665	-0.62722	-0.187496	1.88104	-1.38007	2.28388	-1.40823	-0.92937	-1.01713
0.0313915	0.181776	-0.793038	-0.64264	-0.979939	-0.826034	1.70347	1.08425	1.00206	-0.496419	0.33405	0.423846	-1.28853	-0.804919	-0.414036	-0.47352	-0.94858	-0.486524	-0.108636	-0.294729	-0.349479	0.358659	1.0371	0.548576	-0.172079	1.49693	1.11894	-0.176314	0.0254952	0.161561	0.397757	-0.573782	-0.811355	2.06705	1.07247	0.107412	0.934713	0.0143828	-1.13459	-0.599998
-0.398372	0.577732	-0.914363	1.17752	-0.856005	-1.02717	-0.683084	-1.5012	-0.745895	-1.08372	-0.280373	-0.837971	-0.205744	-0.840895	-1.58147	-0.367191	-0.94858	-0.486524	-1.07524	-0.294729	-1.31293	-0.147114	-1.13223	7.16924	0.804092	2.21515	-0.78795	0.302447	-0.764197	-0.512317	-0.996011	-1.47948	-0.811355	-1.98601	0.755974	2.70587	-1.27975	0.74796	-0.153761	-0.940772
-1.0693	-0.255964	1.18284	1.54932	-0.528819	0.741336	-1.56172	-0.960166	-0.65711	-1.03725	-0.0540068	-0.542712	0.10078	0.310352	-0.846637	0.46825	0.851125	2.13474	0.557047	-0.294729	-0.380558	-0.788455	-0.157404	-0.10664	-0.40572	-1.49869	-0.834138	1.62788	1.73434	-0.833512	-0.708202	-0.119004	-0.108295	-1.12518	-0.181963	1.11498	-0.792358	-0.056355	0.289876	0.603316
-0.726105	-0.946401	-0.784372	1.46608	0.204871	-0.81377	-0.404059	1.47451	-0.429599	0.90635	-0.582195	-0.219597	0.0530101	-0.394787	-1.66443	-1.0963	-0.245907	0.767125	-1.08436	-0.294729	-0.955518	-0.616388	0.254495	-0.547421	-0.357712	-1.35766	-0.517423	2.24802	-0.647685	1.59749	-0.795515	0.832947	1.54892	-0.9151	2.31073	0.38847	2.90901	-1.06502	-0.678881	-0.486878
2.40282	3.44692	0.342223	-0.115459	-0.65771	-1.1866	-0.760261	-1.54112	0.979861	0.116236	-0.452843	-0.782262	-0.675483	-0.538693	-0.265886	-0.625419	-0.94858	-0.486524	-1.38529	-0.294729	-1.17307	0.867039	-1.40683	1.30207	-1.04583	3.66725	-1.75129	-1.2222	-0.764197	-1.161	-0.478602	-1.79937	-0.777876	-1.46337	1.31042	0.884299	-0.531002	0.0536816	0.360797	-0.977536
-0.828135	-0.0928067	-0.567719	-0.803569	1.06745	1.15341	0.913888	-0.255043	-0.673757	-0.31896	0.420285	1.61881	0.729752	0.55859	0.000786107	2.82268	1.58248	1.20672	-0.135993	-0.294729	-1.28962	-0.366108	1.18127	0.14949	0.480835	-0.657722	1.73258	-1.21738	0.802242	2.03205	-0.326614	0.235569	1.28109	-1.28403	-1.40405	-1.35091	-1.08903	0.619584	1.14697	-0.517986
-0.29325	-0.570342	0.697534	0.403398	0.105723	-0.178482	-0.813691	-0.485649	-0.879072	-0.690779	-0.377387	0.382064	-0.854621	-0.65022	-0.680708	-0.777317	-0.769327	-0.299291	-0.564584	-0.294729	-1.11868	-0.23054	-0.150539	0.965532	2.27955	0.170187	0.379937	-0.129723	-0.595902	0.0733902	-0.468901	-0.712528	-0.811355	0.365894	0.538816	0.727861	-0.329687	1.3977	0.57658	-0.51233
0.356033	0.0723409	-0.0304198	-0.0738393	0.527099	0.439636	-0.404059	-0.654169	0.130856	-1.22738	-0.291153	0.515767	0.865101	-0.045815	0.0304163	1.97205	2.13458	0.351955	-0.0903985	-0.294729	-0.357249	0.189199	-0.246649	0.0720555	0.176782	0.0317668	0.709849	-0.193986	0.944645	-0.090356	-0.682332	-0.165252	0.0591008	1.18061	-0.581625	0.330137	-0.273177	0.124419	-0.565709	-0.40628
0.383859	0.213612	-1.20901	2.11535	0.67582	-0.39188	1.49568	0.600862	0.264033	0.027507	-0.452843	-0.818473	0.204282	-0.00264317	-0.846637	-0.154533	-0.554223	-0.234166	-0.16335	-0.294729	-0.800124	1.1825	0.638934	0.00951218	-0.856999	-0.104042	0.214981	-0.107231	-0.414661	-0.405252	-0.216665	0.33192	-0.493304	1.35482	1.76091	-1.10962	0.118857	-0.774213	-0.346909	-0.904008
-0.778666	-0.518609	1.56848	-0.670386	0.170169	1.62927	1.03262	0.396864	-0.990054	-0.534446	2.20966	-0.684771	0.415266	-0.545888	0.0778246	0.49863	0.256003	-0.209744	1.32304	-0.294729	0.0234678	-0.27486	0.920398	-0.428291	0.320807	-0.741296	0.333749	-0.75147	0.310302	-0.0399726	-0.0549746	1.36866	0.0758403	-0.428322	-0.556213	-0.176297	0.0976663	0.00128323	-0.197521	0.497266
-1.598	-0.357441	-0.403063	-1.11155	0.408122	-0.166218	-0.712767	-0.117566	-0.745895	-0.504869	-0.0971242	0.142514	0.455075	0.213216	-0.301442	-0.336812	0.736403	-0.486524	0.479536	-0.294729	0.777132	-0.624209	-0.212324	-0.806529	-0.220088	-0.3626	-0.629593	-0.867144	1.19061	0.552033	-0.145521	-0.29629	0.0591008	-0.494934	-0.835746	-0.926668	-0.848868	0.0353422	2.12478	3.05802
-0.444749	-1.17721	1.00951	-0.148754	0.29906	0.567184	1.3532	-1.15529	-0.42405	-0.179528	-0.258815	1.61881	-0.0942808	0.0117474	0.0778246	-0.822887	0.00504836	-0.307431	0.584403	-0.294729	-1.0876	0.100559	0.13779	0.539641	-0.130472	0.117953	3.00603	-1.14669	-0.207529	0.0481984	0.252236	-0.361809	-0.660699	1.70325	-0.038731	2.33201	-0.428578	-0.420524	-1.40017	0.126798
-0.382913	-0.628044	0.034576	1.541	-0.632924	0.334163	-0.985856	1.2572	-0.368559	0.830297	-0.851679	-0.776691	-1.07755	-0.48113	-1.76517	-1.20263	-0.0953336	-0.209744	-0.842712	-0.294729	0.0623164	1.55792	1.44214	0.944684	-0.17528	-0.205898	-0.200708	1.05593	-0.699468	0.136369	-1.46491	0.262547	-0.510043	0.463249	2.39621	-0.73311	1.10777	-0.989046	-0.796581	-0.602826
0.114871	-0.230098	1.01818	-0.52888	0.695649	-0.389427	0.807028	2.05546	1.58471	1.12184	-0.571416	-0.606778	-0.253514	-0.437959	1.47044	-1.17225	-0.575733	-0.405118	-1.06613	0.102366	2.30777	0.194413	0.927263	0.00653392	-0.959417	-0.130159	0.379937	-0.205233	0.297357	-0.638276	1.59103	0.00818003	-0.0245969	0.642588	-0.246648	0.592635	0.440255	-0.402184	-1.0516	-0.676354
0.074677	-1.0439	0.376888	-0.950624	-0.930365	-0.330559	-0.427806	-0.56104	-1.22311	-0.690779	-0.474402	0.223292	-0.249534	-0.319236	-0.882193	0.787237	0.750743	-0.160901	-0.377645	-0.294729	0.209941	0.243948	0.12406	-0.10664	0.544846	-0.135382	0.690054	-0.923374	0.983483	0.62131	-1.26765	0.00432598	3.44049	-0.213116	-1.02056	-0.473264	0.267195	2.94083	1.41858	0.9653
0.3684	-1.04987	0.220897	-0.3735	-0.84609	-0.42622	-0.867122	-0.0510447	-0.912367	-0.259807	2.29589	-0.26695	0.522749	0.14486	-0.698486	0.361921	1.06623	2.51735	0.502333	-0.21113	1.39094	0.0927375	0.858613	0.182251	-0.956216	-0.268579	2.08228	0.114477	3.72799	0.0544964	0.0711436	0.798261	4.52856	-0.648653	-0.443014	-0.560763	-0.425046	0.614344	-0.546092	0.10276
0.0437587	-1.16726	1.21317	0.61427	-1.08404	-1.48585	-1.01554	0.450081	0.308426	2.46968	-0.851679	-0.381155	-0.508288	-1.21145	-0.354776	-1.03554	-0.511202	-0.242307	-0.984055	2.28639	-0.396098	0.475978	1.02337	-0.255552	-0.744979	-0.704732	0.617473	0.177134	0.828133	1.03697	-0.504473	-0.627739	1.02999	1.01664	1.13022	-0.642959	4.84093	-0.318347	-0.354453	-0.134792
2.01325	-1.04191	0.992182	-0.354078	-0.826261	-1.01736	-1.0571	-0.317129	0.308426	1.56971	1.1425	-0.676414	-0.731215	-0.46674	-0.953306	0.0885041	-0.676115	-0.486524	-1.06157	-0.294729	-0.675808	-0.0324022	-0.782117	-0.193009	1.14335	1.42641	-0.134725	-0.976391	-0.492336	-0.663468	0.814918	-0.951479	-0.761136	-1.56584	-0.546973	-0.202812	0.380214	3.32072	0.765201	0.167804
-0.154118	-0.275862	-1.09635	0.544905	1.90525	1.21228	-0.148781	1.75833	-0.496188	0.145813	1.15328	-0.620705	0.252052	-0.0638032	0.0126382	0.620149	0.61451	0.286831	0.0509451	-0.294729	0.932526	0.439479	1.0371	-0.538487	-1.32748	0.441804	-0.655986	0.153035	0.763404	1.42115	0.0097014	1.04877	0.695203	-0.597414	0.176117	-1.62401	0.60272	-1.26676	-0.177904	-0.782404
0.569368	0.309119	-0.780039	-0.470612	0.561801	-0.990375	1.21666	-0.246173	1.11859	0.369749	2.63005	-0.718196	1.14376	0.78884	0.445239	-0.245673	0.363555	-0.486524	0.128456	-0.294729	-0.598111	0.230913	0.364334	-0.928638	-0.0920651	0.162352	0.360142	-0.790028	-0.673577	2.20209	0.494771	1.00253	-0.27569	1.09862	-0.195824	-0.905456	0.426128	-0.0615948	0.0273154	-0.88704
-0.512769	-0.968288	-0.420395	-1.17814	0.373421	0.966998	0.225231	0.188431	-0.662659	-0.809084	3.76189	0.167583	1.41844	3.52305	0.694132	2.0328	0.0408991	-0.486524	0.0965399	0.165066	1.40648	-0.986593	-1.05672	0.983401	-0.821793	-0.976349	-0.669182	-0.544221	-0.466444	0.085986	0.776112	2.4979	0.762161	-1.10469	-0.221236	1.09907	-0.227263	-0.748013	-0.452536	-0.447286
-0.185036	0.334985	-0.338067	-0.576048	-0.266079	-0.144142	1.94094	1.45233	-0.579423	-0.293609	-0.215697	-0.553854	0.896948	0.806828	-0.994788	2.04799	-0.0379725	-0.405118	0.579844	-0.294729	-0.62919	-0.384358	-0.0406995	0.557511	-0.524141	-0.226791	0.29416	-1.23826	-0.544119	1.54081	1.51665	1.91594	0.628245	1.35994	-0.777991	-0.682731	-0.262582	-0.491261	0.905535	-0.882798
-0.889971	-0.713602	1.61181	-0.656513	0.304018	0.947375	-0.0419204	-0.144174	-0.751444	-1.06682	-0.345049	-0.587279	1.28707	2.77834	0.303014	1.33407	0.385066	-0.486524	0.912685	-0.294729	-0.186315	-0.595531	0.350604	0.518794	0.189584	0.0813891	-0.6032	-1.21577	-0.660631	0.766162	0.048507	2.7407	0.0925799	0.089199	0.254663	-0.0145561	-1.33273	-0.184731	-0.683408	0.133868
0.801255	0.472276	-1.15268	-0.281937	-0.504032	0.243408	0.130244	0.587558	1.56251	2.48235	1.32575	-0.590065	-0.0743767	0.756461	1.60082	-0.0937741	-0.683285	-0.486524	-1.29866	-0.294729	-0.194085	1.76387	-1.31759	-0.332987	-1.03303	0.300772	-0.655986	0.490417	-0.764197	-0.619382	2.79077	0.33192	-0.710918	1.04738	0.940789	-1.64257	-0.368537	-1.18292	-1.13157	-1.17408
-0.849778	-0.393256	-0.247073	-1.21144	2.17294	-0.345276	0.504256	-1.82051	0.0143256	-1.12175	-0.571416	1.74973	2.91921	2.18473	0.166715	1.94167	0.0624095	0.213566	0.830615	-0.294729	-0.279552	-0.561639	-0.342759	-0.815464	-0.0504578	0.178022	2.72891	-1.51781	-0.168691	1.48413	0.772878	1.82729	0.79564	-0.0850162	-0.900431	0.780891	-0.845336	-0.182111	-0.141689	-0.591514
-1.06621	-0.681767	-0.853701	-0.265289	0.998049	0.336616	0.462699	-0.902514	0.264033	-0.255582	-0.409726	0.203794	1.8006	2.17753	-0.502927	1.15179	2.85876	2.33826	-0.0584822	-0.27383	0.116705	-0.556425	-0.308434	-0.374683	0.663267	-1.01291	1.76557	-0.627763	0.633947	-0.0966539	-1.23208	1.5922	-0.0748155	-0.0184045	-0.87964	-0.412279	-0.16369	0.499068	0.401539	-0.295988
0.986764	1.07914	-0.489724	1.89338	-0.290866	-0.548863	0.69423	-0.405824	0.436054	1.27817	-0.851679	-0.757193	-0.524211	-0.535095	-1.00664	-0.397571	-0.367799	0.221706	-0.797117	-0.294729	0.015698	0.619367	0.117195	0.873206	-0.373714	1.85996	-0.385458	0.729798	-0.738305	-1.4633	-0.827853	0.374315	-0.242211	0.868043	0.635844	-1.05924	0.376682	-0.561999	-1.23267	-0.988848
0.408594	0.30116	-0.0564182	-0.0266705	-0.48916	-0.821129	-0.772134	-0.0865226	0.624722	-0.0358712	-0.582195	0.735819	1.5498	0.277973	1.48822	-0.0178248	0.0337289	-0.14462	0.502333	-0.294729	1.2977	-0.0871509	-1.5304	-0.726117	1.60743	1.37157	-0.768156	-0.582779	-0.492336	-0.147037	1.50372	-0.246187	0.377152	-1.02783	-0.747959	1.2396	-0.0118209	-0.195211	-1.11799	-0.677768
-0.577697	-0.0908169	0.034576	-0.440091	0.561801	0.0422741	1.70347	-0.760603	0.04762	-0.289384	0.452623	0.125801	0.62227	1.96527	0.409683	0.0429346	-0.511202	-0.323713	0.798699	-0.294729	-0.0930782	-1.19255	1.88836	0.232881	-0.2905	0.577612	1.77876	-0.486384	0.0643326	1.42744	-0.113183	1.36481	2.18502	-0.453942	-0.844987	0.505136	0.246004	-0.734914	-0.942951	-0.372344
-1.61655	-1.07573	-0.255739	-0.459514	6.70893	1.06511	0.0649402	-0.122001	-1.21202	-0.973868	0.215477	3.95861	0.056991	-0.045815	-0.0466222	0.802427	-0.382139	-0.0713546	2.39907	-0.294729	-0.365019	-0.178399	0.0416802	-0.0589877	0.269598	-1.15917	0.353544	-1.11456	0.206736	-0.83981	-0.155222	-1.24439	0.209757	-0.310471	-0.523871	-1.04068	0.574465	-0.326207	-0.094911	0.497266
-1.12186	-0.271882	-0.160412	0.214723	0.58163	0.97681	-0.00630017	0.55208	-0.496188	0.555658	1.1425	0.139728	-0.878506	-0.394787	-0.698486	-0.625419	-0.511202	-0.486524	1.14978	-0.294729	-0.652499	-0.0532589	2.61605	-0.115574	0.554448	-0.597653	0.168794	0.657501	0.0643326	0.249732	-0.947504	-0.0804632	0.393892	0.775812	0.538816	-1.06455	0.73693	-0.127093	0.00769881	-0.708876
-0.0551796	-0.807119	-0.797371	-1.10045	0.194956	0.778129	0.759534	-0.113131	0.297328	0.682414	0.700548	0.228863	0.634212	0.526211	0.788949	-0.610229	-0.0164621	-0.315572	0.848853	-0.294729	-0.310631	-0.27486	0.213305	-0.869073	-0.51774	0.19108	0.459116	-0.444613	0.866971	0.526841	0.0776112	0.655661	-0.208732	0.581101	-0.357537	-0.674777	0.433191	0.124419	0.092201	0.143766
0.659031	-0.28979	1.2955	0.220272	-0.523862	0.599071	-0.926489	-0.414693	-0.0966555	-0.073898	-0.636092	0.785957	-0.436633	0.263583	-0.497001	-0.412761	-0.862539	-0.486524	-0.742403	-0.294729	0.691665	0.319553	-1.44116	-0.201944	-0.396118	0.473144	-0.49103	0.67678	-0.401715	0.00411293	-0.13582	0.374315	-0.761136	-1.02783	-0.309023	-0.0251621	-0.410919	0.41785	-0.894664	0.808346
-0.685911	-0.118673	-0.44206	0.023273	-1.08404	-0.418862	1.33539	-0.224	-0.945661	-0.433041	0.226256	-0.503715	-0.560039	-0.2221	0.528203	0.893566	-0.461011	-0.364415	-0.409562	-0.294729	-1.20415	-0.240968	1.02337	-0.172161	0.660067	0.248538	1.58082	-0.576353	-0.47939	1.41485	0.16169	1.58063	0.360412	-0.0747682	-0.558523	0.735815	-0.799422	1.51298	1.2692	-0.854518
0.229268	-0.725541	-0.55472	0.0787657	-0.513947	0.304729	0.0590035	0.960076	0.0309728	0.154263	0.226256	-0.59285	-0.201763	-0.135756	2.09268	-0.154533	0.57866	-0.413259	0.251562	-0.294729	0.140014	-0.590317	0.330009	-0.606986	-0.604155	-0.981573	0.300758	-0.581172	-0.764197	1.99426	-0.0549746	2.07395	-0.25895	0.20705	0.545747	0.218775	1.58104	-0.0773143	-1.17231	0.65422
0.992948	-0.687736	0.030243	1.09151	-1.08404	-0.00187718	1.43632	-1.17303	0.16415	0.3951	-0.851679	0.387635	-0.528192	-0.750954	-1.08368	-0.670988	-0.94858	-0.486524	2.12551	-0.294729	-0.225164	0.598511	1.04397	-0.374683	0.0327568	0.642904	-0.702173	0.602878	-0.505281	1.16923	-0.400991	-0.851274	-0.64396	-0.433446	0.21308	0.00665578	0.161239	-0.310487	-0.748294	0.0688243
-0.0180777	-0.938442	-0.446393	-0.7564	-0.732071	1.90644	1.24041	-1.23955	-0.346363	-0.923165	-0.377387	3.8639	0.192339	0.544199	-0.354776	-0.686178	-0.719136	-0.486524	1.25921	-0.294729	-0.147466	-0.775419	-0.782117	-0.475943	0.263197	-0.817035	-0.365663	-0.88321	0.892862	0.10488	-0.184327	0.00432598	-0.191992	-0.950968	-1.14993	-0.513036	-0.629893	0.0851206	1.0851	1.06287
-0.506586	-0.516619	0.376888	-0.476162	-0.310695	0.299823	-0.831501	0.0686932	-0.934563	-0.842886	-0.258815	1.49068	-0.0942808	-0.265272	-0.242181	-0.53428	-0.4395	-0.339994	-0.135993	-0.294729	0.349797	-0.697207	-0.521248	-0.729095	1.82187	-0.861434	0.472312	-0.0622468	0.0254952	-0.820916	-0.307211	0.339629	-0.811355	-1.72469	-0.140379	1.6877	0.503828	1.14357	0.593178	0.0108503
-0.231413	0.056423	-0.732375	-0.997793	-0.732071	-0.428673	-1.21739	-0.290521	2.07303	0.559883	-0.582195	-0.704269	3.32128	1.35367	1.94453	-0.54947	3.13123	2.32197	-0.906544	-0.294729	0.83152	0.389944	-0.418273	-0.195987	-1.39469	-0.63944	-0.484432	-0.322513	-0.673577	2.7815	1.6072	0.0621368	0.393892	0.0277113	0.0582969	-0.868336	1.13603	-0.323587	-0.767911	-0.73857
-0.290158	0.195704	-0.143079	0.872312	-0.350354	0.530391	-0.499046	-0.773907	-0.54058	-0.585148	0.215477	0.109088	0.128646	0.0549192	-0.218477	-1.03554	-0.353459	-0.486524	0.730307	-0.294729	-0.248473	0.0171322	1.43527	0.134599	0.240793	-0.245073	-0.121529	0.773175	-0.608848	0.854333	-0.892529	-0.0226524	-0.191992	-0.61791	0.444098	1.04339	-0.60517	-1.12266	-0.795072	0.327586
-0.661177	-0.976246	-0.827702	-1.56382	-0.196676	3.78287	0.0946237	-0.21513	-1.13433	0.19229	-0.625313	3.26224	-0.0385491	0.170044	-0.0703263	1.94167	0.973017	0.294971	1.09506	-0.294729	-0.831203	-0.319181	0.0828701	0.384772	0.365615	-0.0256906	1.01997	-1.3925	-0.582956	1.06846	0.168158	-0.785755	-0.091555	0.0994469	-1.32089	-0.438794	-0.538065	-0.766353	0.274786	0.292236
-0.562238	-0.783243	-0.307735	1.30238	0.308975	1.28342	0.634863	-1.12425	-0.462893	-0.81331	0.33405	0.869521	-0.982008	-0.495521	-1.45702	-0.397571	-0.9199	-0.486524	1.19993	-0.294729	-0.994367	-0.577281	2.5474	0.483055	-0.191282	-0.595041	2.28023	0.477564	2.6017	-0.890193	-1.95645	-0.250041	-0.62722	0.38639	0.0559867	1.62937	-0.414451	-0.142812	-0.0662406	-0.154588
-0.246873	-0.0709196	-0.368398	-0.326331	1.60285	1.10681	1.09793	0.0819974	-0.612718	-0.00206949	1.1425	0.526908	-0.0504916	1.37885	-0.277738	1.03027	-0.0881635	-0.120198	2.01152	-0.294729	-0.668038	-0.0689013	2.45815	-0.675486	-0.0600595	-0.890163	0.498705	-1.09367	2.96419	1.88719	-1.08009	1.06419	0.44411	-0.51543	-0.544662	-0.998259	0.595656	-0.593438	-0.194503	-0.386484
-0.265423	-0.112704	2.74274	1.56875	-0.370183	-0.445843	-1.40142	-0.419128	-0.751444	-1.28653	-0.733106	0.755317	-1.02182	-0.732966	-1.28516	-1.17225	-0.94858	-0.299291	1.8565	0.217315	-0.535953	-0.353073	-1.28326	-0.309161	2.26995	-0.192839	-1.28282	1.73391	-0.647685	-0.191123	-1.65247	-0.169106	-0.426346	-1.37113	-0.283611	0.865738	-1.1632	0.865856	-1.05009	0.92995
0.458063	0.571763	-0.294736	0.334032	0.0561497	-0.271691	0.219294	-0.63643	0.0753652	-0.166853	-0.679209	-0.503715	0.271956	-0.00264317	0.113381	1.07584	0.0408991	-0.380697	-0.674011	-0.294729	-1.25854	-0.233147	0.741908	-0.660595	-0.159277	0.0369902	1.24431	-0.43658	-0.220474	0.967696	0.0097014	-0.504409	0.427371	-0.243859	-0.821885	-0.807351	-0.753508	1.04925	2.41299	-0.821996
-1.09712	-0.271882	-0.355399	-0.101586	-0.727114	0.0152928	-0.754324	0.884685	-0.440697	0.0190566	-0.700768	-0.325445	-0.826755	0.101689	0.463017	0.316352	-0.0809933	-0.486524	-0.801676	-0.294729	1.87266	-0.191434	0.0210853	-1.00905	0.8521	-0.177169	-0.213904	0.553074	-0.595902	0.136369	-0.947504	0.351191	0.109319	-0.597414	0.0559867	0.239987	0.362554	0.239696	-0.192994	1.56059
1.81537	-0.411163	-0.394397	0.431144	-0.171889	0.952281	-0.831501	-1.47016	0.00322751	-0.0443216	-0.431284	-0.807331	0.885005	0.634141	0.30894	-0.382381	-0.138354	-0.372556	-0.569143	-0.294729	-0.652499	-0.603352	-1.18029	0.700467	0.50644	2.41364	0.709849	-0.566713	0.608055	-0.732745	0.064676	-0.427328	-0.108295	-0.19262	-0.965117	-0.454703	-0.884186	1.32958	0.612795	-0.918148
-0.518953	0.231519	-0.00442149	-1.09491	0.269316	0.564731	0.979192	0.0110416	0.0920124	0.272569	0.851459	1.10907	0.558576	0.572981	0.972656	-0.625419	0.392236	-0.380697	0.0463857	-0.294729	0.132244	-0.616388	0.529094	0.101838	0.237593	-1.00247	-0.530619	-0.799667	1.87674	0.703183	0.963673	1.00253	0.879338	-0.0286524	-0.678653	-1.28727	0.383745	-0.402184	-0.147725	0.114072
-0.59934	-0.651921	0.545877	0.966649	-0.161974	0.41756	-1.31237	-1.17747	-1.12878	-0.834436	-0.50674	-0.629061	-0.126128	0.119677	-0.00513993	0.0885041	-0.0809933	0.124019	-0.560024	-0.23203	1.7095	-0.585103	-1.06358	-0.782703	-0.357712	-1.42556	-0.312877	0.18838	0.0902241	-1.19249	0.132586	-0.327123	-0.392867	-1.25328	-1.14531	0.67218	-1.02546	1.09641	3.20067	0.992166
-1.17751	0.436461	-0.8667	-0.201473	-0.608137	-0.183388	-1.38361	-0.348172	3.64341	0.517631	-0.0108893	-0.603992	2.04343	0.389501	0.380052	0.103694	2.57196	3.86868	0.256121	-0.294729	1.83382	0.225698	-0.665413	-0.913747	-0.469731	-0.0230789	-0.0885375	-1.13062	-0.220474	0.677991	0.465667	-0.226917	3.60788	-1.23279	-0.680963	0.184306	0.132985	0.0222426	-0.671337	0.360108
-1.08166	-1.10558	0.693201	-0.809118	1.30045	1.73474	0.391459	-0.241738	-0.83468	-1.43864	1.18562	-0.65413	0.817331	-0.0206314	-0.72219	-0.0937741	1.4821	0.408939	2.75471	-0.294729	2.16791	-0.785848	0.549689	-0.231726	0.528844	-0.950232	0.716447	-0.38035	1.94147	0.43867	-0.999244	0.0659908	1.28109	-0.459066	-1.04366	0.0146102	-0.555725	-0.630117	-0.30164	1.75855
-1.15896	-0.984205	-1.32167	-0.94785	0.502312	0.900771	0.106497	-1.23512	-0.290872	-1.44709	0.17236	1.24556	0.395362	-0.268869	-1.48665	0.954326	0.0337289	0.0670352	1.25465	-0.294729	-0.706887	-0.822347	0.838018	-0.318096	1.11775	-0.119712	0.74284	-1.6367	-0.582956	-0.638276	-0.837554	-0.527533	1.02999	-0.274603	-0.921223	-0.650914	-0.672275	0.920874	2.15798	2.43869
-0.154118	-0.793191	2.05811	-0.326331	0.284188	1.74455	0.0530668	-0.543301	-0.71815	-1.23161	-0.0324481	0.337497	-0.508288	-1.58921	-0.793303	-0.382381	-0.855369	-0.486524	0.35187	-0.294729	-1.21192	-0.955308	1.51765	0.209055	0.231191	-0.349541	1.09914	0.270315	3.92217	0.495351	-0.934568	-0.670133	-0.526783	-0.587166	-0.0294903	0.19226	-0.290836	0.268515	0.555454	0.473228
-1.04456	-0.36142	-0.108415	-0.653738	-0.945238	-0.42622	-1.17583	-0.39252	-0.673757	-0.944291	-0.776224	-0.372798	-0.448575	-0.628634	-0.60367	0.756857	-0.862539	-0.486524	-0.623857	-0.294729	1.63957	0.0223464	-1.39997	0.768967	2.25075	-0.537584	0.0434272	2.00382	-0.673577	-0.858703	-0.2296	0.0968232	-0.811355	-0.0798922	-0.690204	1.17331	-1.11376	1.41604	0.158596	0.658462
-0.865237	-0.667838	-0.476725	0.406173	-0.256164	-0.389427	-1.09865	-0.0687837	-0.701503	0.855648	-0.33427	0.312427	0.634212	0.31395	-1.46294	0.149264	0.822444	0.0426134	0.201408	-0.294729	0.342027	0.337803	0.755638	0.122686	0.67927	-0.242462	-0.398655	-0.426941	1.85085	1.11255	-1.71391	0.266402	-0.091555	-0.320719	0.855312	-0.322129	-0.640489	0.761059	0.872337	-0.22246
-0.339627	-0.454937	0.771196	-0.495584	-0.672583	0.164917	0.349902	0.0775627	-0.0744593	-0.656977	-0.388167	-0.59285	1.97575	1.0083	-0.799229	2.12394	0.965847	0.205425	-0.0402443	-0.294729	-0.295091	-0.50689	-0.00637462	-0.604008	0.22159	-0.438339	1.01997	-0.3193	-0.505281	-0.852405	-0.333081	-0.17296	1.90045	-0.653777	-1.23541	0.327486	-0.73938	0.892055	1.79733	-0.213976
0.0190242	0.179786	-0.190743	0.0510193	-0.826261	-0.926601	-0.896805	0.521036	0.436054	-0.682328	-0.851679	-0.41458	-0.814812	-0.290455	-0.366628	-1.06592	-0.504032	-0.486524	-1.28954	-0.294729	2.43208	0.275233	0.15152	-0.717182	-0.495336	1.00593	-1.29601	1.69214	-0.751251	0.911015	-1.24825	0.910028	-0.392867	0.616968	1.3289	0.0862005	0.101198	-0.52794	-0.552128	0.405356
2.43065	0.496153	0.888188	-0.484485	-0.712241	0.336616	-0.736514	-0.521127	0.0753652	-0.0358712	-0.237256	-0.837971	0.220205	-0.110573	0.528203	1.09103	-0.468181	-0.364415	0.128456	-0.294729	-1.18861	0.236127	0.0279503	0.176294	-0.498536	1.84429	-0.867129	-0.62937	-0.427607	-0.745341	0.0776112	-1.09022	-0.677439	0.524737	0.307797	0.897556	-0.940695	-0.119233	-0.656247	0.0278183
-0.382913	-0.787222	-0.975026	-0.98392	0.497355	0.824733	0.830775	-1.11095	-0.207637	0.775369	-0.83012	0.44613	-0.508288	-0.294053	-0.680708	-0.883646	-0.4395	-0.486524	0.283478	-0.294729	-0.108618	0.202235	-0.232919	0.066099	-0.226489	-0.412222	-0.174315	-1.0037	0.970537	0.602416	-0.232834	0.551601	0.511068	0.955151	-0.581625	-0.30622	-0.149563	-0.0170562	1.80941	0.847938
-0.441657	-0.399225	-0.706377	-0.3735	0.606417	-0.98547	-0.59997	0.875816	0.619173	0.0993355	1.57368	-0.0329709	0.785484	1.33928	0.267458	1.45559	2.0342	1.98821	0.607201	-0.294729	0.443033	-0.128864	0.0760051	-0.10664	-0.972219	-0.555866	0.914394	-0.0750995	0.478597	-0.0525684	-0.197262	0.636391	-0.00785733	-0.740885	-0.500769	-0.810003	-0.326155	-0.129713	0.587142	-0.0838877
1.47218	2.04814	-0.407396	-0.132107	-0.945238	-0.816223	-0.623717	-0.423563	1.31835	0.619036	-0.851679	-0.202884	-0.265457	-0.912848	-0.218477	-0.655798	-0.39648	-0.486524	-0.85183	-0.294729	-0.800124	0.212663	-1.32445	0.14949	-0.568949	-0.030914	-1.02549	0.0453941	-0.764197	-0.852405	-0.695267	-1.42938	-0.811355	-0.428322	1.79787	-0.216069	0.443787	-0.0746944	1.11528	-0.397796
0.00356506	-0.14056	0.433217	-1.25861	-0.48916	0.0422741	-0.843375	-0.0998269	0.130856	0.230317	-0.49596	-0.681985	2.68832	0.778047	0.777097	2.13913	2.72253	5.59449	-0.345729	-0.294729	0.924757	-0.0167598	-0.356489	-0.0470746	-0.0888645	1.22793	0.769233	-0.754683	-0.362878	1.03697	0.941036	0.651807	1.80001	-1.26353	-0.258199	-1.11492	0.609783	-0.965467	-0.903718	-0.720188
0.179799	0.000710618	-0.160412	0.447792	0.541971	0.044727	0.646737	-1.03999	-0.0855574	-0.403464	1.27185	0.827739	-0.0504916	0.871586	0.457091	1.33407	1.33152	0.677578	1.65588	-0.294729	0.0312375	-0.024581	-0.342759	0.280533	-0.0888645	-0.696897	0.29416	-0.621337	1.52721	1.34557	-1.32909	0.462958	0.862599	0.0584551	-0.101106	1.14414	-0.347346	-0.258089	-1.16628	-0.581616
-0.81886	-0.681767	0.268561	-0.778597	-0.370183	1.08473	-0.0716039	-0.72069	0.663565	-0.162627	-0.689989	2.83606	0.144569	0.706094	-0.372554	-1.00517	1.13793	0.433361	2.20758	-0.294729	-0.567032	-0.306145	0.728178	-0.472965	1.16576	-0.689062	0.650465	-0.891243	-0.440553	1.29519	-0.607954	-0.808879	-0.744397	0.089199	-0.262819	0.282411	-0.580447	-0.0196761	-0.594379	0.355866
Fig2 c	Comparison of the proportion of movement types between non-POD and POD mice.
M1	-0.231841	-0.653393	-0.575328	-0.934428	0.280266	-0.903202	-1.57144	-0.890711	0.305247	-0.369236	-0.556593	3.15619	0.580036	-1.28728	1.52931	-0.350501	-1.09368	1.34195	-0.350501	-0.200615	1.02969	-0.369236	-1.04684	2.45984	-0.803278	-0.263068	0.39268	-0.753317	-1.58081	-0.416075	0.108523	0.40517	2.0664	1.29511	1.45749	2.62222	1.24827	0.845458	3.0063	0.355208	0.0398252	0.102277	0.530074	-0.512876	0.829845	1.03281	0.0648061	-0.700232	0.420783
M2	1.18444	0.515167	0.232256	1.13166	3.81509	-0.363123	-0.966948	-0.063322	0.810746	0.128804	-0.496133	1.30478	0.12247	-0.98806	0.753741	-0.405349	-0.893053	0.464497	0.0253515	-0.736819	0.312485	0.681958	-0.202666	3.72642	-0.0295416	-0.536248	0.145694	-0.481354	-0.310341	-1.18019	-1.03873	-1.04506	-1.03662	0.582728	4.33658	2.12185	0.770632	2.32031	3.03814	0.430716	0.869862	-0.608031	-0.187887	-0.882497	0.13936	0.589062	0.261814	-0.935279	0.295595
M3	-1.18995	3.08591	0.326119	3.57159	-0.82228	2.34603	0.121858	0.68471	-0.77235	0.58031	-0.381985	-0.295741	-0.381985	3.64422	1.125	1.19309	-0.218576	-0.118716	0.566692	-0.372907	-0.177724	-0.92668	1.27026	0.389666	-0.56355	0.761875	-0.000698327	1.67424	-0.391063	1.08869	0.425979	0.262571	1.07054	-0.745115	-1.38513	-1.38513	-1.28981	-1.02654	-0.313898	-0.758732	-0.77235	-0.218576	-0.599863	-0.599863	-0.477306	-0.804123	-0.799584	-0.790506	-1.23534
M4	0.466532	0.891147	-0.309098	-0.94602	-0.694082	-0.368544	0.511824	-1.03944	-1.02528	-0.617651	-0.971497	-1.17814	0.336317	0.630716	-0.643128	-0.0373443	-1.21494	0.214594	-0.954512	-0.413836	-0.592174	1.16007	1.53939	-0.159067	-0.861097	0.370286	-0.116606	-0.72522	-1.17531	-0.193036	-1.01113	-0.422328	-0.402513	0.319332	-0.490267	0.746778	4.1352	0.492009	-1.12153	-0.674266	0.650532	0.891147	0.112686	1.81115	3.01422	2.6717	-0.696913	1.45447	2.11687
M5	-0.355722	-0.404122	-0.586968	-0.855858	-0.436389	-0.742924	-1.11399	2.23101	0.493973	0.57464	0.273482	0.0153475	-0.871992	0.332638	-0.468656	0.843531	1.45122	0.520862	0.262727	1.12855	0.0153475	-0.866614	-0.511678	-0.651501	1.21998	0.176682	0.633796	0.246593	0.504728	0.386417	-0.947281	-0.855858	-0.834347	-0.447144	-0.58159	-1.11399	-0.0814532	-1.11399	-1.11399	0.784375	0.338016	-0.307321	-0.0438085	-0.0438085	0.214327	0.262727	-1.00106	0.284238	0.79513
M6	-0.79228	-1.26293	-1.1788	-1.36524	-1.37888	-0.851394	-1.56077	0.73334	0.151285	1.11759	0.751529	-0.21932	-1.2993	0.119454	-0.790006	1.11304	0.676498	-0.317087	1.41316	1.01527	0.537806	-1.04238	0.596921	-1.19017	0.978894	-0.255698	0.317262	1.41998	-0.24433	0.435491	-0.396664	-0.485337	-1.03329	-1.23109	-0.910509	-1.56077	-1.36297	-1.56077	-1.56077	-0.517168	-0.301171	0.762897	-0.705881	-0.978719	-1.08785	-1.35842	-0.855942	-0.844574	-0.453506
M7	-0.91067	-0.764296	0.0846715	-2.06995	-1.74793	-1.46689	1.16784	-0.243206	1.02732	2.27442	1.49571	0.629182	-1.00435	-0.395434	0.143221	-0.623777	0.336434	-0.799426	0.330579	0.26032	1.26737	-0.635487	-1.50202	-0.711601	0.939494	-0.764296	-0.360304	1.05659	-0.664762	1.37276	-0.383724	-0.81699	-1.00435	0.195916	-0.893105	-1.57813	0.324724	-0.172946	2.01095	0.494518	0.28374	2.49691	1.0039	-0.85212	0.857525	-0.500823	1.7182	-0.360304	1.51328
M8	0.826906	1.45958	2.04426	-0.434078	1.47267	-0.272637	-0.229004	0.259682	0.0589713	-0.508254	-0.263911	-0.778776	-1.43327	-0.835499	-0.534433	-0.163555	-0.298817	-0.818046	0.146237	0.115694	-0.403535	-1.39836	-0.866042	-1.43763	-0.172282	-0.399172	-0.564976	0.469118	-0.0370207	-1.05803	-0.473347	0.0284284	-0.233368	2.5853	0.268408	3.53213	2.16207	2.00499	1.59484	-0.639152	1.12797	0.735278	-0.250821	1.0058	-0.0413839	1.73883	1.14543	1.52939	0.669829
M9	1.67563	-0.916856	0.0237806	-0.429331	-0.595663	-0.945534	-0.66449	-1.28967	1.20531	-0.962741	-0.503894	3.40204	-0.56125	-1.1004	-0.194172	-0.825087	-1.29541	-0.532572	-0.893914	-0.848029	0.631753	-0.681697	-0.589928	1.10207	-0.607134	-0.819351	0.224526	-0.934063	-0.681697	-0.349033	-1.17496	-0.853765	0.408065	2.33522	0.528513	1.84196	0.396594	0.0524586	0.419536	-0.0221041	3.02923	0.431008	0.591604	2.15168	1.41179	0.614546	1.12501	-0.354768	0.36218
M10	0.214713	0.0239756	0.06299	-0.595921	0.210378	-1.01208	-0.080063	-0.68262	0.44013	-0.621931	-0.977396	0.41412	0.79126	-1.37621	-1.04242	-0.830008	-1.0901	-0.452868	-0.65661	-0.717299	0.236388	-1.05542	-1.00774	0.175699	-0.2708	-0.652275	-1.20281	-0.491882	-0.461538	-0.127747	-0.652275	-0.210111	1.66692	2.18278	0.314417	3.74769	0.613528	1.03402	0.535499	0.310082	0.522494	0.106339	0.565843	3.06277	0.821605	3.674	-0.452868	0.986333	0.0846647
M11	-0.929149	-0.929149	-0.929149	-0.897064	-0.715249	-0.875674	-0.929149	-0.501349	-0.191194	0.621627	-0.929149	-0.672469	-0.565519	1.01734	-0.843589	-0.0949388	-0.512044	-0.864979	0.0440963	2.00128	-0.811504	-0.362314	-0.137719	-0.533434	0.332862	-0.458569	-0.373009	2.10823	-0.180499	-0.340924	-0.554824	2.19379	1.04943	-0.747334	0.0227063	-0.929149	-0.929149	-0.929149	-0.629689	-0.822199	-0.929149	0.140351	2.65368	1.39167	3.09217	-0.233974	0.247301	-0.661774	-0.533434
M12	-0.865986	-0.594832	-0.625645	-0.246646	0.295662	-0.641051	-0.631807	2.43716	-0.262052	-0.200426	-0.28054	-0.0063048	-0.865986	-0.394548	-0.865986	0.31415	1.23546	-0.11415	-0.693433	-0.129557	0.10154	-0.865986	-0.539369	-0.80436	1.85172	0.483621	0.631523	-0.696515	0.21863	1.85172	0.307987	-0.234321	-0.687271	-0.865986	-0.739653	-0.865986	-0.779709	-0.865986	-0.788953	0.495946	-0.573263	-0.767384	-0.865986	-0.696515	-0.702677	-0.724246	0.52984	-0.181939	-0.844417
M13	-1.34975	-1.3348	-1.42448	-1.42448	-1.42448	-0.751917	-1.417	-0.206395	0.525948	0.705297	0.563312	-1.17787	-0.396954	1.77766	0.76508	0.264397	0.249451	0.0476828	-0.0830928	0.350335	-0.460474	-0.273652	0.0140548	-0.714552	0.604413	-0.882692	0.731452	0.309234	0.346598	-0.169031	-0.314752	0.410118	-0.766862	-1.42448	-1.21897	-1.39459	-1.32733	-1.20029	-0.744444	-0.609932	0.0925201	-0.882692	-0.673451	-0.135403	-0.912584	-1.22645	-1.28996	-0.0307826	0.111202
M14	-1.50295	-1.73487	-1.16957	-1.72037	-1.89794	-0.763712	-1.11159	0.254552	-0.129562	1.25832	2.56286	-0.191165	-0.658625	0.595182	-0.368727	-0.419459	0.417619	0.323403	0.214691	1.74752	-0.767336	-0.879671	0.279918	-0.575279	0.529955	-0.687614	-0.0788298	-0.582526	0.182078	-0.0208503	-0.354232	0.113227	-0.502805	-1.8617	-0.774583	-1.85807	-1.80372	-0.89779	0.453857	-0.705733	-0.0679586	-0.372351	-0.0425926	-0.0824535	-0.281758	-0.973888	-0.843434	-0.43033	-0.0353452
M15	1.32313	0.389748	1.50378	1.81691	0.275335	0.552337	0.594489	-0.561694	0.142855	-0.802565	0.811273	0.245226	-0.393084	-0.898913	-0.609868	-0.71826	-0.983218	-0.856761	1.22678	0.594489	-0.778478	-1.50711	-0.760412	-0.170278	0.100703	-0.591802	0.130812	0.178986	-0.206408	0.178986	-0.796543	-0.609868	-0.868805	0.943753	3.73184	2.36489	-0.122103	2.42511	0.534271	0.642663	0.251247	-1.14581	1.02204	0.166942	2.40705	-1.41679	-0.320822	-1.59142	-0.760412
M16	-0.731988	-1.38735	-0.411589	-1.29997	-0.979569	-1.02326	-0.600916	0.928261	0.913697	-0.0183725	1.16128	-0.630043	-0.586352	0.258336	0.476789	1.08846	0.549607	-0.440717	1.32148	-0.411589	0.331154	-0.440717	0.360281	-0.688298	2.61764	-0.833933	1.80208	0.389408	-0.411589	-0.877624	0.666116	0.258336	-0.00380894	-1.25628	-0.688298	-1.03782	-1.38735	-1.12521	-0.688298	-0.411589	-1.1689	-1.21259	-0.324208	-0.790243	-1.22715	-1.38735	-0.542662	-1.13977	-0.236826
M17	-0.994785	-0.994785	-0.994785	-0.994785	-0.994785	-0.994785	-0.994785	-0.451415	0.551232	0.745292	-0.697225	-0.994785	-0.0180128	1.98081	-0.52257	1.00404	0.641793	0.176048	1.14635	-0.774849	-0.464352	-0.994785	0.628856	-0.994785	1.28866	-0.833067	1.78675	0.0919549	0.525357	-0.134449	0.538294	0.822916	-0.748974	-0.994785	-0.994785	-0.994785	-0.994785	-0.858942	-0.548445	-0.904223	-0.981847	-0.988316	-0.988316	-0.451415	-0.994785	0.137236	-0.994785	-0.360853	-0.639007
M18	-0.589722	-0.589722	-0.589722	-0.589722	-0.589722	-0.201943	-0.589722	-0.589722	-0.403588	-0.0700985	-0.566455	-0.589722	-0.589722	2.72966	-0.589722	-0.263988	-0.287255	-0.139899	-0.101121	-0.589722	-0.419099	-0.589722	1.90757	-0.589722	1.02344	-0.411344	0.209102	-0.326032	-0.589722	-0.419099	-0.279499	2.27208	-0.589722	-0.589722	-0.589722	-0.589722	-0.589722	-0.589722	-0.589722	-0.589722	-0.589722	-0.589722	-0.481144	-0.287255	-0.589722	-0.450122	-0.589722	0.604636	-0.349299
M19	-1.49419	-0.842843	-1.34996	0.534279	-1.20573	1.86953	-1.229	0.352834	0.506365	1.02279	-0.465996	0.394706	-1.29413	-0.391557	-0.93124	-0.117063	2.0091	0.0550778	0.450535	0.343529	0.399358	-1.10803	0.557541	-1.4244	-0.14963	-0.586959	-0.103105	1.33915	0.47845	0.585456	-0.396209	0.501712	-1.09408	-0.954502	-0.977764	-1.49419	-0.726532	-1.3267	-0.205459	-1.12664	-0.563697	-1.0522	-0.484605	-1.27552	-1.02429	-1.01498	-0.121715	-1.11734	-0.177544
M20	0.745842	0.864694	1.03109	5.66632	2.0651	-0.28817	0.674531	-0.28817	-0.28817	-0.28817	-0.28817	-0.28817	-0.28817	-0.28817	-0.28817	-0.28817	-0.28817	-0.28817	-0.28817	-0.2644	-0.28817	-0.28817	-0.28817	-0.28817	-0.28817	-0.28817	-0.28817	-0.28817	-0.28817	-0.28817	-0.28817	-0.193089	-0.28817	0.187238	-0.28817	4.20444	1.62535	7.18762	-0.28817	-0.28817	-0.28817	0.722072	-0.28817	-0.28817	-0.28817	-0.28817	-0.28817	-0.28817	-0.28817
M21	-0.38542	2.00592	0.790212	-0.913119	0.436186	2.94776	-0.378741	0.5965	-0.726087	0.449546	0.556421	-0.65261	-0.585812	-0.0514339	-0.465577	0.309271	-0.40546	-0.291904	-0.0848326	0.396108	-0.999955	-1.10683	-0.305264	-0.986596	-1.08679	-0.939838	-0.285224	0.0420823	0.690016	-0.913119	0.202396	1.21771	-0.559093	1.11752	-0.65261	-0.999955	0.917127	1.25779	-1.2805	-0.238466	0.0754809	-0.498976	-0.15831	-0.999955	0.810251	-0.492296	-0.278545	-0.799564	-0.665969
M22	0.485737	-0.838962	0.590174	-1.25396	-0.531148	-1.07257	0.782558	-0.286546	-0.173864	-0.59436	-0.248069	-0.091414	0.493982	-0.973631	-0.588863	-0.94065	-0.976379	-0.794989	-0.275553	-0.671313	0.33183	-0.162871	-0.838962	0.906233	-0.393731	-0.250818	0.191665	-0.297539	-0.665817	0.0982214	0.24938	0.0899764	-0.0419439	0.353817	-0.665817	7.9832	0.0240162	0.711101	-0.484426	-0.149129	0.131201	0.49673	0.955703	2.37385	0.845769	1.31848	0.370307	-0.657572	1.23878
M23	-0.0388579	-1.03792	-0.875576	-1.52497	-1.48126	-0.938017	0.173444	-1.22525	-0.0201254	-0.382287	0.654244	-0.619565	-1.21276	0.279594	-0.0388579	-0.169985	-0.0388579	-0.0201254	0.941475	-0.457217	0.398233	-1.07539	-0.188718	-1.32516	1.02889	-0.182474	-0.269892	0.791616	-0.238671	0.0797812	0.0672928	0.735418	-0.756936	-1.20027	0.441943	-1.88713	-1.07539	-1.18154	1.10382	-0.226183	-0.401019	2.00923	0.991429	-1.22525	-0.232427	-0.425996	0.897766	0.185932	0.535605
M24	1.27362	-0.482135	-0.864674	-0.854866	-0.436361	-0.688118	-0.400396	-0.413474	-0.0538221	-0.171526	-0.181335	-0.200953	3.47404	0.165239	0.537969	-0.197683	-0.590031	0.711256	-0.612918	-0.249996	-0.4429	7.84872	-0.138831	1.40767	0.142352	1.03821	0.0573431	-0.491944	-0.907179	0.570665	-0.138831	0.178317	-0.233648	0.145621	-0.305579	-1.2276	1.5875	2.26103	-0.606379	-0.874483	-0.848327	-0.384048	0.0311866	-1.54147	-0.465787	0.165239	0.580474	-0.622726	-0.0113177
M25	4.0607	-0.469211	0.0522181	3.13517	0.205388	0.671415	0.567129	1.20914	0.257531	-0.482246	-0.821175	0.378111	-0.553943	-0.254121	0.13695	-0.426845	0.596459	0.466102	0.293379	-0.0455498	1.09508	0.788736	-0.443139	-1.09493	0.459584	2.2911	0.149986	0.296638	-0.254121	-0.162871	0.524763	-1.00368	1.13418	-1.74345	-0.769032	-1.86729	-0.840729	-1.37193	-1.81841	-0.830952	-0.997157	0.0196288	-1.23832	-1.74019	-1.55443	-1.28068	-0.205237	-0.394255	-0.902648
M26	0.789827	-1.17534	-0.708862	-1.47061	0.34568	-1.24978	-0.882551	-1.24978	-0.875107	0.291091	-0.207644	0.621101	2.0255	-0.889994	2.44484	-0.391259	-0.684049	0.89156	-0.182832	-0.698936	2.42002	2.09001	-1.43836	3.4696	-0.639386	0.147178	0.0156702	-0.718787	-0.359002	0.0975522	-0.143131	-0.269676	1.34067	0.829528	-0.00666126	-0.284564	0.397786	0.720352	0.680651	-0.418553	0.278685	-0.247345	0.871709	-0.545097	-0.684049	-0.435921	1.40766	-1.30437	-0.113356
M27	-1.06863	-1.06281	-0.783169	-1.64539	-1.08029	-1.09194	-0.555962	-0.346233	-0.0957227	0.463556	0.416949	-0.532659	-1.26089	-0.783169	-0.357885	0.189742	1.16265	-0.247194	0.376169	-0.456923	1.26169	-0.788995	-0.829776	-1.63956	1.43647	0.242175	0.533466	0.201394	-0.649176	2.56085	0.515988	1.74524	-0.212239	-1.12107	-0.952118	-1.66869	-0.998725	-1.28419	-0.957944	0.469382	-0.957944	-0.509356	0.644156	-0.969596	-0.765692	-1.24341	0.894667	-0.550137	0.0965293
M28	-0.273086	2.54866	1.0725	1.35117	0.589999	0.49127	1.78271	-0.632969	-0.583605	-0.016708	-0.382962	-0.456212	1.47538	1.45149	-1.17917	-0.0421865	-0.650486	-0.0804043	-0.390924	0.0676895	-0.795395	0.394133	1.70787	-1.11706	-1.11228	-0.0342245	-0.0979208	-0.650486	-0.765139	-1.04222	-0.820873	0.207821	-0.873423	3.03275	-0.0883663	0.793827	1.11868	0.647326	-1.32089	0.731723	1.3034	0.758794	0.231707	2.22859	0.607515	2.17763	-0.0804043	2.32254	-0.0119308
M29	-0.733355	-0.733355	-0.733355	-0.733355	-0.733355	-0.348498	-0.733355	-0.249816	-0.703751	-0.358366	-0.299157	-0.713619	-0.733355	0.588977	0.164646	0.0264922	0.362009	-0.555729	-0.378102	0.855417	-0.417575	-0.733355	1.1712	-0.733355	0.460691	-0.605069	0.56924	0.0857011	0.756735	-0.309025	0.598845	2.69089	-0.526124	-0.733355	-0.733355	-0.733355	-0.703751	-0.733355	-0.703751	-0.526124	-0.733355	-0.151135	-0.684015	-0.703751	-0.684015	-0.733355	-0.131398	-0.644542	-0.466915
M30	-1.03463	-0.359548	-0.166668	-1.94116	-1.57469	-0.500993	-1.08606	0.0583585	0.360537	-0.443129	0.51484	-1.45253	-1.59398	-0.43027	-0.591003	0.727008	0.746296	-1.0282	-0.533139	-0.629579	-1.28537	-0.500993	-0.828888	-1.16321	2.09645	0.0969344	-0.070228	-0.0187934	0.585563	0.0712171	0.656286	0.0776464	-0.655296	-0.488134	-1.60041	-1.94116	-0.0316521	-0.996051	0.0454998	-1.53611	-0.655296	0.0776464	-0.346689	-1.12464	0.116222	-0.661726	0.186945	1.65283	-0.391694
M31	1.25105	-0.106545	1.62984	1.29128	-0.0730239	0.456606	1.18736	-0.502091	0.634266	0.513591	3.79193	0.801871	-0.0797281	-1.30324	-0.562428	-0.414937	0.0275387	-0.944566	0.329226	-0.207107	0.225312	-0.991496	-0.69316	-0.455162	-0.297614	-0.445105	-0.666343	-0.0160384	-0.109897	0.30241	-1.27307	0.114693	0.885673	-0.304318	1.95499	1.19742	-1.25296	0.989587	3.01425	0.620858	0.614154	-1.10547	1.21753	0.637618	0.31917	-1.34682	0.453254	-0.783666	-0.183643
M32	-1.31858	0.640183	-0.390125	-2.14909	-1.59672	0.00162728	-1.04827	0.4874	-0.79363	1.75276	-0.0336304	-1.17755	-0.609506	0.142658	-1.13445	0.0212149	0.722451	-0.644764	0.949668	2.41482	-0.44497	-1.46744	-0.0845582	-1.7926	0.275854	-0.687857	-0.131568	1.42761	-0.264764	-0.331362	0.0408025	0.847812	-0.930743	-1.80435	-1.19322	-1.98847	-0.343115	-1.1227	-0.386207	-0.241259	0.804719	-1.11095	0.295441	0.244514	-0.766207	0.0799777	-0.546826	0.88307	0.373792
M33	-0.884029	-0.884029	-0.884029	-0.884029	-0.884029	-0.122835	-0.536527	-0.536527	-0.834386	0.224667	-0.056644	-0.884029	-0.884029	0.423239	-0.619266	1.61467	0.290858	-0.58617	-0.0400963	-0.884029	-0.867481	-0.884029	-0.189026	-0.850933	1.18443	-0.884029	-0.0235486	-0.00700095	-0.0235486	-0.7351	3.31909	4.39469	-0.834386	-0.768195	-0.884029	-0.884029	-0.784743	-0.884029	-0.884029	-0.884029	-0.569623	-0.768195	-0.685456	-0.387598	-0.718552	-0.702004	-0.884029	1.4492	-0.569623
M34	0.589953	0.369288	0.52324	-1.43708	-0.174676	-1.4884	-0.734036	-0.200335	-0.287575	0.533503	1.29813	0.892725	-0.149018	-1.41656	-0.225994	-0.559557	-1.61669	-0.236257	0.436	1.23655	2.04223	-1.93486	-1.07273	-1.41143	-1.23181	0.420605	1.23655	-0.374814	-0.441527	1.75999	-0.159281	-0.595479	-1.51406	2.53488	0.384683	-0.800749	0.620743	0.815749	1.22116	1.67788	1.45722	2.85818	1.86262	-0.21573	1.39564	-0.133623	2.12434	-0.862329	1.41103
M35	0.632008	-0.569885	-0.224016	-1.35457	-0.025142	-0.887651	0.102397	-0.837933	-0.961148	-0.578531	-0.786052	-0.440184	2.20571	0.158601	0.0180916	-0.954663	-0.757951	-0.327777	-0.842256	-0.619603	-0.876843	0.655786	-0.221855	1.17459	-1.36538	0.452589	-0.595825	-0.572046	-0.833609	-0.0878306	-1.00654	-0.466124	-0.5634	-0.0683755	-0.71904	1.19404	0.636331	-0.751466	-0.448831	0.843852	0.891409	1.43399	1.59395	2.56455	2.94933	1.70852	0.951936	2.1106	1.59612
M36	-0.588911	2.82612	0.913911	1.14192	-0.500814	0.377559	1.50986	-0.182112	-0.495632	-0.24948	-0.228752	0.0433107	1.22484	1.59277	2.18354	-0.632959	-0.337577	-0.277982	-0.0603321	-1.06567	0.323146	2.57738	1.02274	0.797312	-1.38696	0.644439	0.255779	-0.239116	-0.972389	2.21204	-0.529316	-0.614821	-0.265027	-1.2315	-0.24948	-1.95959	1.07456	-0.257253	-0.697735	-0.956843	-0.477494	0.216912	-0.723646	-1.65902	-1.5502	-1.41546	0.0381286	0.312782	-1.15117
M37	-0.621237	0.0208036	0.79197	0.415354	0.361552	-0.918943	-0.84362	-0.0150646	-0.258968	-0.441896	-0.147777	-1.0409	-0.994267	-1.27763	-0.714495	-0.467004	0.458396	0.00645628	-0.29125	-0.700147	-0.603303	-1.26328	-0.768297	-0.502872	-1.06959	-0.298423	-0.241034	0.135582	-0.825686	-0.398854	0.307749	-0.395268	0.422527	2.09757	-0.535154	1.00359	0.307749	-0.0329988	-0.875902	-0.330705	0.566	0.842186	0.225252	3.8587	1.35869	2.35582	0.985658	2.99069	0.157103
M38	1.59641	-1.27862	1.36011	3.66689	3.25335	0.333314	-1.13233	-0.240567	1.55703	-0.38685	-1.22798	-0.0802178	-1.0395	-0.656912	0.538673	0.035121	0.49085	-0.178678	-0.578144	0.15046	-0.0999098	0.774977	-0.0886572	0.0294947	0.637133	1.47264	0.10545	-0.0267681	0.00980272	-0.479684	3.12958	0.631507	3.53748	-1.30675	0.0660655	-1.99034	-1.0395	-1.57681	-0.547199	-0.445926	-0.884776	-0.254633	-0.974797	-1.54868	-1.37989	-1.54024	-0.0127024	-1.17172	-0.859458
M39	-0.192952	0.192533	-0.264002	0.284748	1.40946	0.129042	-1.31313	1.17666	0.688373	-1.11509	-0.28819	0.410219	-0.898919	-0.688792	1.06177	1.90379	1.62261	0.609765	-0.332029	0.460106	-0.466571	-0.11132	0.333122	0.404172	1.19177	0.620347	-0.524016	-0.155159	2.17136	-1.35999	1.46388	-0.504364	0.80931	-1.08335	1.49563	-1.29801	-1.08486	0.290794	1.10107	1.22352	-1.13777	-0.977528	-0.652511	-1.17103	-1.30103	-0.888338	-1.09393	-0.637394	-0.304818
M40	-1.06297	0.0385358	0.176392	1.06509	-0.791277	3.82623	4.31609	0.445412	-0.176948	-0.179625	0.199145	-0.388416	-0.00697001	0.504302	-0.515565	0.0492431	0.339677	0.571222	0.593975	0.0679808	-0.535641	-0.923779	0.537762	-0.958578	-0.523595	-0.518242	-0.417861	0.437381	2.86124	0.0867185	0.880394	0.0639656	0.125532	-0.346925	-0.708295	-1.17941	-0.892996	-0.891657	-0.6039	0.580591	-0.894334	-0.650744	-0.931809	-1.11116	-0.834106	-0.996053	-0.601223	-0.49415	-0.88898
Fig2 f	Low-dimensional representation of the two animal groups
	POD																			non-POD
tsne 1	-966.629	-1576.63	-2487.2	-810.506	-1444.46	-1409.73	-501.299	-665.551	-141.755	-709.629	-2670.25	-1452.81	-2194.05	-91.7074	-2416.65	-889.444	-1915.81	-785.986	-3219.76	2327	-3038.1	180.822	1821.56	548.631	-1516.09	-1930.89	929.834	971.733	2471.25	1961.91	1394.56	-3071.23	-2609.87	-2800.5	1753.76	444.533	-843.086	1448.19	2872.8	1605.72	-2736	-2408.28	-2870.37	1145.23	2212.69	1745.52	1383.73	-1301.09	-3126.27
tsne2	2982.4	3813.69	3838.06	3707.54	3612.03	3623.65	1282.38	2599.37	2278.42	2009.63	3553.15	2694.83	3850.88	2238.6	3983.34	2780.6	3242.64	2832.06	3879.81	937.879	-2443.87	2073.77	1074.93	1683.62	-3476.77	-3868.47	-2434.43	-175.274	-2915.21	-2555.15	-747.625	-3739.15	-3226.07	-3264.52	-1980.68	-2022.4	-2951.98	-2504.47	-3276.22	-1384.05	-3847.65	-3745.9	-4197.78	-1020.38	1084.75	-2041.09	-2621.53	-3653.75	-2432.98
tsne3	2014.15	430.551	3589.3	5055.64	1707.54	981.456	4479.54	2332.47	3601.67	4400.51	4422.73	4493.79	4558.77	2997.75	5410.66	4725.02	4805.57	1307.12	4913.96	-1110.26	-1485.45	-1705.82	-2350.02	-2151.86	-3767.01	-3994.85	-2934.25	-2820.46	-2203.13	-1638.25	-67.3643	784.424	-1594.82	-816.925	-3412.6	-3374.26	-3838.61	-2423.77	-1886.35	-440.356	-274.934	-1592.01	620.95	-3184.49	-1714.42	-1040.82	-3389.3	-4300.15	-829.463
Fig2 g	The projection values were calculated by projecting the points in (e) onto the decision boundary
non-POD	POD
-2241.97	2260.04
-2764.6	1556.84
-1556.68	4402.24
-3044.45	5067.03
-2220.57	2460.96
-5573.72	1864.21
-5842.34	3284.43
-5047.52	2242.55
-3824.13	2970.98
-5122.58	3645.55
-4337.44	4989.78
-1982.84	4275
-1556.51	5118.85
-3368.57	2443.72
-2699.67	5943.48
-5438.12	4350.38
-5063.46	4935.45
-5554.21	1556.34
-4810.33	5709.06
-5158.16
-2667.98
-2569.81
-3685.19
-1977.78
-4596.96
-2629.29
-3529.43
-5640.07
-6158.42
-2198.84
-3665.18
-5609.06
-3020.4
[truncated: 3 more columns]

## Sheet: Figure 3
Fig3b	Comparison of the fraction of task-driven movement types between non-POD mice and POD mice in NOR.
	non-POD																																	POD
M1	0.0457778	0.00738889	0.0110556	0.229889	0.0278889	0.00905556	0.0116111	0.0286111	0.0187222	0.0284444	0.0183333	0.0387222	0.061	0.0125556	0.0685	0.0180556	0.0045	0.0307778	0.0369444	0.0408333	0.0253889	0.0125	0.00772222	0.0502222	0.0271111	0.0158889	0.0152222	0.0174444	0.0181111	0.0307778	0.0318333	0.0266111	0.135222	0.0218889	0.0401667	0.0244444	0.0936111	0.065	0.0713333	0.0232222	0.0413889	0.0254444	0.0302778	0.0312222	0.0225	0.0396111	0.0182222	0.0116667	0.0286667
M2	0.0488333	0.0393889	0.0157778	0.136389	0.0291111	0.0173333	0.0232778	0.0197778	0.0563333	0.0589444	0.0457222	0.0707222	0.103556	0.0278889	0.0650556	0.0265556	0.0137778	0.0108333	0.0475	0.0352778	0.0383333	0.0615	0.0384444	0.113611	0.0617778	0.0235556	0.00638889	0.0422222	0.0185556	0.0251667	0.006	0.0162778	0.0170556	0.0252778	0.0867778	0.0253333	0.0773333	0.399722	0.0775556	0.0297778	0.0620556	0.0363889	0.0398889	0.0101667	0.0480556	0.0201667	0.0334444	0.0387778	0.029
M3	0.0398889	0.022	0.0386667	0.0112778	0.0195556	0.0137222	0.145389	0.00438889	0.0362778	0.0215556	0.00444444	0.00355556	0.0369444	0.0503333	0	0.00294444	0.0045	0.0233333	0.0221667	0.0114444	0.00894444	0.0101667	0.0455556	0.0181111	0.00477778	0.00594444	0.0207222	0.0183333	0.01	0.00872222	0.0105	0.00738889	0.00944444	0.0190556	0.0346667	0	0	0.0253889	0.0115556	0.00933333	0.00227778	0.0117222	0.0288889	0.00827778	0.00333333	0.0206111	0.0132222	0.0193333	0.0127222
M4	0.0437778	0.0312222	0.0255556	0.0144444	0.0881111	0.141167	0.149389	0.0353889	0.0284444	0.0379444	0.00755556	0.0226667	0.0419444	0.0459444	0.0128333	0.0218333	0.00922222	0.0189444	0.0216111	0.0123889	0.0187222	0.0511111	0.0366111	0.0261111	0.0225556	0.0343333	0.0151667	0.0109444	0.0148889	0.0160556	0.0226111	0.0176111	0.0166667	0.0564444	0.051	0.00511111	0.0107778	0.0381667	0.0249444	0.0240556	0.0255	0.0543333	0.0445556	0.133056	0.0265	0.0522778	0.0129444	0.103389	0.0261667
M5	0.00788889	0.00455556	0.028	0	0.00144444	0	0.00555556	0.0737222	0.0472778	0.0248889	0.109389	0.0517778	0.00955556	0.0491111	0.00777778	0.0337222	0.0827222	0.0554444	0.0477222	0.0388889	0.0205556	0.0205556	0.0502778	0.0280556	0.0426667	0.0615556	0.0732778	0.022	0.118056	0.0422778	0.0416667	0.0247778	0.0168333	0.00788889	0.00616667	0	0.00194444	0	0.0555	0.0534444	0.0201667	0.0188333	0.0153333	0.0223333	0.0226667	0.00194444	0.00705556	0.0138333	0.0249444
M6	0.0211111	0.0248889	0.0156111	0.00466667	0.0206667	0.0108889	0.0303333	0.145278	0.0676667	0.0693889	0.104556	0.0890556	0.0428889	0.0872778	0.0468889	0.1495	0.104056	0.0966111	0.0946111	0.104389	0.1195	0.0907222	0.129333	0.0656667	0.106944	0.0795	0.113389	0.110778	0.0859444	0.158389	0.105944	0.104556	0.0451111	0.00438889	0.0109444	0	0.00777778	0	0.0508889	0.102111	0.0808889	0.110278	0.0575	0.0378333	0.107389	0.120444	0.0498333	0.0386667	0.114722
M7	0.00122222	0	0.00405556	0	0	0	0.000111111	0.01	0.00405556	0.0164444	0.0125556	0.0120556	0.0148889	0.0151667	0.00377778	0.0141667	0.0139444	0.0112778	0.0131111	0.0141111	0.018	0.0139444	0.00611111	0.00966667	0.00822222	0.0154444	0.00588889	0.0199444	0.016	0.0266111	0.00688889	0.0112222	0.0102222	0	0	0	0	0	0.0141667	0.0106667	0.0120556	0.0107778	0.0127778	0.00711111	0.0154444	0.0179444	0.0119444	0.00616667	0.0198333
M8	0.00766667	0.0198333	0.0256111	0.0151667	0.00777778	0.00633333	0.024	0.014	0.0131111	0.0104444	0.0301667	0.0121111	0.0209444	0.0128333	0.00661111	0.0190556	0.0193333	0.0201667	0.0117222	0.0232222	0.00861111	0.0128333	0.0095	0.00655556	0.0155	0.0105556	0.0113333	0.0267222	0.0161111	0.0095	0.00938889	0.0193889	0.0118889	0.00522222	0.00338889	0.00644444	0.011	0.00422222	0.0313333	0.0281111	0.00755556	0.0184444	0.0272222	0.0441111	0.0340556	0.0246667	0.0308333	0.0193333	0.0195556
M9	0.0223333	0.00744444	0.0199444	0.0597778	0.00672222	0	0.014	0.00527778	0.0193889	0.0188333	0.00638889	0.0275	0.00783333	0.00338889	0.00661111	0.0169444	0.00838889	0.0103333	0.0138889	0.0188889	0.0261667	0.00527778	0.00338889	0.0201667	0.0108889	0.00938889	0.0185556	0.0137222	0.00405556	0.0194444	0.0146667	0.0105556	0.023	0.0105	0.0466111	0.0191111	0.0366111	0.00233333	0.0273889	0.0246667	0.0207222	0.0247222	0.0168889	0.021	0.0255	0.0321111	0.0258889	0.0144444	0.0152222
M10	0.0533333	0.0291667	0.0547778	0.0761667	0.0285	0.00233333	0.00522222	0.0185556	0.024	0.0202222	0.0118889	0.0299444	0.00877778	0.00727778	0.00383333	0.0146667	0.0228889	0.0132222	0.0112778	0.0336667	0.0266111	0.0136667	0.00333333	0.0110556	0.0170556	0.0166667	0.0124444	0.018	0.00772222	0.0109444	0.0262778	0.011	0.0488889	0.0190556	0.0487222	0.0729444	0.102833	0.00744444	0.0141667	0.0237222	0.0350556	0.0202222	0.0271111	0.0352778	0.0373889	0.0541111	0.0463333	0.0245	0.0426111
M11	0	0.000388889	0.000222222	0	0	0.000833333	0.00127778	0.00155556	0.00111111	0.00466667	0.0136111	0.00338889	0.00216667	0.00416667	0.00127778	0.00288889	0.00261111	0.00266667	0.006	0.00716667	0.00744444	0.00344444	0.00188889	0.00472222	0.00222222	0.00583333	0.00505556	0.0159444	0.00233333	0.00994444	0.00855556	0.00916667	0.00844444	0	0.000333333	0	0	0	0.0055	0.00205556	0.00455556	0.00111111	0.000944444	0	0.0188333	0.00205556	0.0178889	0	0.00744444
M12	0.0159444	0.0479444	0.0407222	0	0.00438889	0.00705556	0.00194444	0.0888889	0.0523333	0.056	0.0574444	0.0377778	0.0132778	0.0371667	0.0175556	0.086	0.143667	0.0652222	0.0222222	0.0328333	0.044	0.0290556	0.0246667	0.00161111	0.0825	0.0347222	0.109611	0.0279444	0.0357222	0.0695	0.0699444	0.0484444	0.00905556	0.00361111	0.00594444	0	0.00533333	0	0.0115556	0.0631111	0.103556	0.0339444	0.0270556	0.00816667	0.0134444	0.0228333	0.0197778	0.00238889	0.0313333
M13	0	0	0	0	0	0	0	0	0.0005	0.00277778	0.00472222	0.000444444	0	0.00377778	0	0.00288889	0.00161111	0.00277778	0.00105556	0.00472222	0.00127778	0	0.00166667	0.00105556	0.00105556	0	0.00333333	0.00211111	0.0015	0.00105556	0.000833333	0.00105556	0	0	0	0	0	0	0	0	0.0015	0.000555556	0.000277778	0.00744444	0.002	0.00161111	0.000111111	0.000444444	0
M14	0	0	0	0	0	0.00133333	0.00216667	5.55556e-05	0.00277778	0.00733333	0.0101111	0	0.00172222	0.00522222	0.00133333	0.00466667	0.005	0.00638889	0.00155556	0.00805556	0.00244444	0.003	0.00127778	0.004	0.0035	0	0.00311111	0.0101111	0.00633333	0.00411111	0.0147222	0.00422222	0	0	0	0	0	0	0	0.000888889	0.00255556	0.00161111	0.000166667	0.0103333	0.00305556	0.00888889	0.00577778	0.00427778	0.00866667
M15	0.0418333	0.0156111	0.0187222	0.0518889	0.0346667	0.0045	0.0151111	0.0222222	0.0262778	0.0212222	0.0239444	0.0215556	0.00355556	0.00916667	0.0226667	0.0120556	0.0085	0.0118889	0.0124444	0.0237778	0.0243889	0.0290556	0.0115556	0.0153889	0.00883333	0.00688889	0.00733333	0.0128889	0.017	0.0211667	0.00494444	0.0103889	0.0274444	0.0226111	0.0378889	0.005	0.0116667	0.00766667	0.0282778	0.0158889	0.0205556	0.00422222	0.00655556	0.00622222	0.0161111	0.0191111	0.0319444	0.0140556	0.0106111
M16	0	0.000555556	0	0.000111111	0	0	0.004	0.00155556	0.00161111	0.00366667	0.0146667	0.0035	0.00538889	0.000722222	0.009	0.00422222	0.000611111	0.0015	0.00583333	0.00422222	0.00472222	0.00216667	0.00538889	0.00988889	0.00594444	0.00305556	0.00172222	0.00866667	0.00344444	0.002	0.000611111	0.00527778	0.000555556	0	0.000944444	0	0	0	0.000777778	0.00266667	0.00222222	0.000333333	0.000111111	0.00172222	0.00127778	0.00216667	0.00127778	0.000222222	0.00222222
M17	0	0	0	0	0	0	5.55556e-05	0	0	0.000722222	0.000388889	0	0	0.00161111	0	0	0	0	0	5.55556e-05	0	0	0.001	0	0	0.000222222	0	0	0.000388889	0.000166667	0	0	0	0	0	0	0	0	0	0	0	0	0	0.000888889	0	0	0	0.000444444	0
M18	0	0	0	0	0	0	0	0	0	0	0	0	0	0	0	0	0	0	0	0	0	0	0	0	0	0	0	0	0	0	0	0	0	0	0	0	0	0	0	0	0	0	0	0	0	0	0	0	0
M19	0.0142222	0.0346111	0.0125556	0.00144444	0.0100556	0.0241667	0.0156667	0.0159444	0.0145	0.0365	0.0220556	0.0393333	0.0185	0.0385556	0.0155	0.0475	0.0317778	0.0291111	0.0340556	0.0202778	0.0473889	0.0127778	0.0522778	0.00672222	0.0223333	0.0129444	0.0226667	0.0285	0.0250556	0.0311667	0.0244444	0.0104444	0.00911111	0.0005	0.0117778	0	0	0.00105556	0.00927778	0.0382222	0.0231667	0.00966667	0.0348333	0.00716667	0.015	0.0290556	0.0378333	0.00155556	0.0286667
M20	0.0117222	0.0121667	0.00327778	0	0.0213889	0.0138333	0.0150556	0	0	0	0.012	0.0217222	0	0	0	0	0.00805556	0	0.0232778	0.0251111	0.0251667	0	0	0	0	0.0742222	0	0.0610556	0.0343333	0.0215556	0	0.00983333	0	0.0256667	0.003	0	0.0142778	0.0356111	0	0.00261111	0	0	0.0332222	0.00427778	0.0247778	0	0.113333	0.0622222	0.0246111
M21	0.000555556	0.00972222	0.0193333	0.00133333	0.0103333	0.0297222	0.0648889	0.000111111	0.00472222	0.00338889	0.0127222	0.00288889	0.00383333	0.00972222	0	0.00622222	0.00383333	0.00738889	0.00283333	0.0120556	5.55556e-05	0.00466667	0.0143889	0	0.00633333	0.00383333	0.00577778	0.00505556	0.00361111	0.00711111	0.0152222	0.0174444	0.00388889	0.011	0.00166667	0	0	0.00227778	0	0.00361111	0.00166667	0.0111667	0.0118889	0.00877778	0.00711111	0.0095	0.0103333	0.00972222	0.00844444
M22	0.0261111	0.0085	0.0424444	0.0378889	0.0152222	0.0118333	0.00338889	0.0198889	0.0162778	0.0266667	0.00322222	0.0313333	0.0284444	0.00444444	0.00488889	0.00994444	0.0187222	0.0310556	0.0259444	0.0237778	0.0236667	0.0344444	0.0151667	0.0249444	0.0259444	0.0216667	0.0219444	0.0225556	0.0146667	0.0307222	0.0138889	0.00755556	0.0255556	0.0178889	0.0215	0.0380556	0.120222	0.0218889	0.0274444	0.0189444	0.0353889	0.0402222	0.0151667	0.0377778	0.0357778	0.0471667	0.0356667	0.0267778	0.0307778
M23	0.00838889	0.00561111	0.0127778	0.00394444	0.000277778	0.00544444	0.00144444	0.0085	0.00594444	0.00972222	0.0101667	0.0142222	0.0127222	0.00977778	0.0130556	0.0178889	0.0183889	0.0115556	0.0178333	0.00638889	0.0281111	0.00488889	0.00577778	0.00422222	0.0313889	0.00933333	0.0147778	0.0095	0.0212222	0.0213333	0.00955556	0.0121111	0.0106111	0.00111111	0.00316667	0	0.0124444	0	0.0195	0.0225556	0.0103333	0.0129444	0.0225556	0.00961111	0.0181111	0.0152778	0.0181111	0.0158333	0.015
M24	0.0228333	0.029	0.023	0.0315556	0.0425556	0.00666667	0.00233333	0.0316111	0.0189444	0.0133333	0.0182222	0.032	0.0266667	0.0217778	0.0180556	0.0261667	0.0477222	0.0293889	0.0278333	0.0197222	0.0231111	0.035	0.0085	0.0166667	0.0170556	0.0307222	0.0256111	0.0135556	0.031	0.0236111	0.0117778	0.0225	0.0272222	0.0205556	0.0301111	0	0.0224444	0.0206111	0.0305	0.0237222	0.0343889	0.0258333	0.0311111	0.0278889	0.0134444	0.024	0.0302778	0.0155	0.0405556
M25	0.0387222	0.129556	0.0502222	0.0207222	0.0997222	0.0162222	0.00977778	0.0576111	0.0425556	0.0420556	0.0310556	0.0384444	0.0324444	0.0863333	0.0624444	0.0337222	0.0622778	0.0445	0.0443889	0.0452222	0.0285	0.0267778	0.0201667	0.0381111	0.0350556	0.0502778	0.052	0.0491667	0.0350556	0.0325	0.0315556	0.0408333	0.0175	0.0502778	0.0359444	0	0.0124444	0.00638889	0.0220556	0.032	0.0372222	0.0452222	0.0256667	0.00916667	0.0283333	0.0461111	0.0256111	0.0147222	0.0258889
M26	0.0708333	0.0487222	0.0172778	0.0762222	0.0237222	0.00511111	0.007	0.0786111	0.0405	0.0458333	0.0325556	0.0396111	0.058	0.0201667	0.058	0.0333333	0.0347222	0.0355556	0.0541111	0.0223333	0.0393889	0.0514444	0.0225556	0.0428889	0.0526111	0.0415556	0.0387222	0.0416667	0.0388889	0.0407222	0.0462778	0.0153333	0.104056	0.0246111	0.0602222	0.00677778	0.123389	0.0224444	0.0616111	0.0311111	0.0658333	0.0719444	0.0465556	0.0481667	0.0487222	0.0455	0.0481111	0.0341667	0.0468889
M27	0.00216667	0.000833333	0.00111111	0.0015	0.00105556	0.00222222	0.00161111	0.00672222	0.00305556	0.0136111	0.0187222	0.0323889	0.00511111	0.00572222	0.0130556	0.0338889	0.0116667	0.0199444	0.0162222	0.0126667	0.0327222	0.008	0.00911111	0.00833333	0.0211667	0.0218889	0.00944444	0.0178889	0.00661111	0.0355	0.0256111	0.0198889	0.0200556	0.00216667	0.000166667	0	0.00344444	0	0.00522222	0.00861111	0.0158333	0.00744444	0.0142222	0.00177778	0.0147778	0.00905556	0.0171667	0.00994444	0.0209444
M28	0.0753889	0.0586111	0.0640556	0.0126667	0.115667	0.217222	0.171611	0.0259444	0.0478333	0.0361111	0.0306111	0.0193333	0.0482778	0.0388889	0	0.0352222	0.0245556	0.0206111	0.0348889	0.0441667	0.0245556	0.0574444	0.0736111	0.0125	0.0199444	0.0320556	0.0302222	0.0405556	0.0487222	0.0246111	0.0302222	0.0315556	0.0416111	0.154722	0.158444	0.00683333	0.0566667	0.0301667	0.0163889	0.0534444	0.0247222	0.0614444	0.105667	0.110889	0.0712222	0.0544444	0.0411667	0.121722	0.0743333
M29	0	0.000333333	0	0	0	0	0.000555556	0.000222222	0	0.00211111	0.00183333	0	0.00227778	0.00811111	0.00122222	0.00672222	0.000555556	0.00216667	0.00266667	0.005	0.00338889	0.00177778	0.00755556	0.00105556	0.000833333	0.00344444	0.0025	0.00322222	0.00616667	0.00466667	0.00138889	0.00461111	0	0	0	0	0	0	0.0005	0.0005	0.0005	0.00222222	0.00161111	0.000722222	0.00155556	0.00305556	0.00283333	0.00383333	0.00416667
M30	0.0183889	0.0015	0.0134444	0.00272222	0.0015	0.00216667	0.00344444	0.011	0.00944444	0.00588889	0.0239444	0.0131111	0.0283333	0.0132222	0.00416667	0.0159444	0.0249444	0.0362222	0.00855556	0.0198333	0.0244444	0.0100556	0.0139444	0.0116111	0.0221667	0.0241111	0.0146667	0.012	0.0156111	0.00672222	0.0146667	0.0240556	0.00838889	0.000111111	0.0015	0	0.0101667	0	0.00983333	0.0160556	0.00194444	0.0127778	0.0250556	0.0123889	0.0242222	0.0103333	0.0151111	0.0213333	0.0295
M31	0.00311111	0.00705556	0.00261111	0.00638889	0.0122778	0.0126111	0.013	0.0135556	0.0113333	0.023	0.0483333	0.0131667	0.0142222	0.0158333	0.0190556	0.00844444	0.01	0.022	0.0234444	0.0311667	0.0312778	0.0251111	0.0243333	0.028	0.0158333	0.0136667	0.018	0.0115	0.0135	0.0318333	0.0203889	0.031	0.0117222	0.00244444	0.00572222	0.00333333	0.00138889	0.0198889	0.0255556	0.0188889	0.0403333	0.00388889	0.00977778	0.0166667	0.0228889	0.013	0.0351111	0.0313333	0.0237778
M32	0	0.00261111	0	0	0	0	0.00888889	0.00755556	0.0131667	0.026	0.0317778	0.00244444	0.011	0.00655556	0.00188889	0.00794444	0.00833333	0.016	0.0114444	0.0132222	0.00816667	0.00988889	0.0177222	0.00733333	0.0117222	0.00916667	0.00877778	0.0192778	0.0160556	0.004	0.0113333	0.0248889	0	0	0	0	0	0	0.00122222	0.0116667	0.00361111	0.00361111	0.00722222	0.0217222	0.0225	0.0238333	0.012	0.016	0.0106111
M33	0	0	0	0	0	0	0.00511111	0	0	0	0.0035	0.000111111	0.000666667	0.003	0	0.00366667	0.000888889	0.00177778	0.001	0.000222222	0.000555556	0.00105556	0.00105556	0	0	0.000166667	0	0.00105556	0.000777778	0.00116667	0	0.00433333	0	0	0	0	0	0	0	0.000888889	0	0.000444444	0.000666667	0	0.001	0.000222222	0.000222222	0.000333333	0.00366667
M34	0.0363889	0.0163333	0.0331111	0.0278889	0.0145	0.00611111	0.00244444	0.0283889	0.0191111	0.0347778	0.0313333	0.0443889	0.0141667	0.0130556	0.0148333	0.0237222	0.0257222	0.023	0.0326667	0.0408333	0.0458333	0.0180556	0.00783333	0.0102222	0.0361111	0.0443333	0.0175556	0.0291111	0.0336111	0.0342222	0.0198889	0.0201667	0.023	0.00127778	0.0112778	0.00916667	0.0387222	0	0.0355	0.032	0.0215	0.0306111	0.0180556	0.00677778	0.0264444	0.0295556	0.013	0.0205	0.0689444
M35	0.0522222	0.0162778	0.0264444	0.0211111	0.0651667	0.00511111	0.00611111	0.0212222	0.0160556	0.0442778	0.0130556	0.0357222	0.0346111	0.0141111	0.0182778	0.00938889	0.0165556	0.0306111	0.0198333	0.0404444	0.0294444	0.136333	0.0261111	0.0208333	0.0135	0.0483889	0.0214444	0.0228333	0.0181667	0.0159444	0.00966667	0.0218889	0.0192778	0.0478889	0.0228333	0.771111	0.0615556	0.0345556	0.0238333	0.0263889	0.0396111	0.0728889	0.0437778	0.180333	0.0501667	0.0586111	0.0367222	0.0868333	0.0185556
M36	0.0873889	0.0493889	0.0768333	0.0459444	0.0636667	0.0448889	0.0340556	0.0548333	0.0641667	0.0416111	0.0392222	0.032	0.0778889	0.0886111	0.0257222	0.0527778	0.0535	0.0305	0.0315	0.0417222	0.0496667	0.0493333	0.0489444	0.0315556	0.0436667	0.0540556	0.0528333	0.0598889	0.0515	0.0509444	0.0243889	0.0437778	0.0492778	0.0252778	0.0699444	5.55556e-05	0.0233889	0.0385556	0.0433889	0.036	0.0313333	0.0879444	0.0535	0.0198889	0.0495556	0.0420556	0.0402778	0.0351667	0.0123889
M37	0.0302222	0.0271111	0.0328889	0.0359444	0.0320556	0.00138889	0.00511111	0.0101111	0.0188889	0.00927778	0.0186111	0.0170556	0.0035	0.00566667	0.0155556	0.0198333	0.0146111	0.00738889	0.0215556	0.0215	0.0390556	0.00388889	0.00338889	0.00361111	0.0122778	0.0151111	0.0141667	0.0203333	0.0146111	0.0321667	0.0283889	0.014	0.0177778	0.0190556	0.0361667	0.00627778	0.0275556	0.00177778	0.02	0.0266667	0.0138333	0.0338889	0.0290556	0.0449444	0.0467222	0.0381667	0.0391667	0.0380556	0.0222222
M38	0.0422778	0.0925	0.0645556	0.0330556	0.0934444	0.0409444	0.0470556	0.0465556	0.0847778	0.0685	0.0228333	0.0421111	0.0396667	0.0222778	0.138389	0.0347778	0.0615556	0.0481667	0.0575	0.0296111	0.0395556	0.0335556	0.0500556	0.0493333	0.0536667	0.0293889	0.0662222	0.0397778	0.0450556	0.0265556	0.0588333	0.0959444	0.0966667	0.130278	0.0439444	0	0.0296667	0.012	0.043	0.0365	0.0913889	0.0368333	0.0298333	0.0175556	0.0298889	0.0370556	0.0246111	0.0286667	0.0379444
M39	0.0330556	0.0891111	0.165944	0.0337222	0.0692778	0.100611	0.0461111	0.0627222	0.134167	0.0669444	0.0655556	0.0815	0.100556	0.112111	0.296111	0.06	0.0518889	0.101444	0.0708333	0.0498333	0.0259444	0.0725556	0.0838333	0.280056	0.0865556	0.0761667	0.0920556	0.043	0.107722	0.0351111	0.187944	0.157556	0.100944	0.140111	0.0433889	0	0.0661111	0.159444	0.167333	0.0587778	0.0561667	0.0361667	0.0265	0.00283333	0.0239444	0.0212222	0.0272778	0.0538889	0.0428889
M40	0.0763889	0.110056	0.0393889	0.00616667	0.0392778	0.239167	0.101889	0.0296111	0.0346667	0.0468889	0.0327778	0.0223333	0.0646667	0.0884444	0.00605556	0.0827222	0.0243889	0.0702222	0.0679444	0.0609444	0.0348889	0.0439444	0.115944	0.0161111	0.0502778	0.0599444	0.0480556	0.0707222	0.0418889	0.032	0.0391667	0.0423333	0.0335	0.129111	0.0656667	0	0.0172222	0.0433889	0.0128889	0.0871111	0.00861111	0.0198889	0.0785	0.0255	0.0262778	0.00222222	0.0495556	0.0399444	0.0155
Fig3 c	Comparison of the fraction of movement types between non-POD mice and POD mice for exploring the novel objects.
	non-POD																																	POD
M20	0	0.0180723	0	0	0.0228041	0.171233	0	0	0	0	0.0432295	0.0626012	0	0	0	0	0	0	0.0733083	0.0086426	0.0484799	0	0	0	0	0.167709	0	0.133784	0.137856	0.0188189	0	0	0	0.554377	0.193669	0.0860113	0	0	0	0.0388946	0.0128535	0.0501406	0	0.196699	0	0.0170455	0	0.000453515	0.249412
M39	0.103326	0.174699	0.467778	0	0.0920608	0	0.0808824	0.0577865	0.0552326	0.184015	0.127781	0.162979	0.00995575	0.00420168	0.54631	0.014782	0.0910872	0.0201189	0.0382206	0.0721912	0.00821693	0.064951	0	0.370522	0.0625168	0.0659466	0.0691643	0.0702703	0.00765864	0.0136275	0.0248307	0.0057971	0.108635	0	0.0428305	0.0330813	0.00750804	0	0.0742857	0.0286592	0.131105	0.0117151	0.0417919	0	0	0.0364583	0	0.244898	0.0117647
Fig3 d	Comparison of the fraction of movement types between non-POD mice and POD mice for exploring a familiar object.
	non-POD																																	POD
M20	0	0.0228167	0.00320513	0	0	0.00404722	0.0356704	0	0	0	0.0606996	0.0555278	0	0	0	0	0.0368664	0	0.0733015	0.172759	0.0638796	0	0	0	0	0.236038	0	0.241724	0.086696	0.0865594	0	0.0368612	0	0.183955	0.156107	0.10607	0	0	0	0.0437536	0	0.111837	0	0.376204	0.194269	0.157542	0	0	0.483382
M31	0.00652174	0	0	0	0.0239726	0.00354132	0.00615006	0.0215463	0.00794439	0.120898	0.0627572	0.00650325	0.000496114	0.00528634	0.0148472	0.00954329	0.00552995	0.0570866	0.0178784	0.0153302	0.00735786	0.00994475	0.0423163	0.00857633	0.0214797	0	0.00539707	0.0224859	0	0.0291431	0.0251153	0.0117286	0.00142687	0	0.00550964	0.00980993	0.00849858	0.00186637	0.0793651	0	0	0.0145243	0.00357873	0.0232295	0	0.0195531	0	1	0.0309038
M40	0.0528986	0.13926	0.0641026	0.017755	0	0.578415	0.132841	0	0.0268123	0.124352	0.037037	0.0125063	0.0484538	0.172687	0	0.156783	0.0235023	0.104331	0.067938	0.0277123	0.0214047	0.0788214	0.108389	0	0.0628481	0.0279232	0.0514007	0.148657	0.0335597	0.0117442	0.0338288	0.0346272	0.00642093	0.0533582	0.0863177	0.0656039	0	0.0279955	0.025641	0.0397237	0	0.0145243	0	0.023796	0.00859599	0.0122905	0	0	0.0198251
Fig3 g	Probability histogram and bar graph of the DSP index of POD mice exploring familiar and novel objects familiar and novel objects.
Familiar	Novel
-44.9407	-8.73124
-13.2077	40.6633
-24.1075	0
-15.0691	24.291
0	-71.9561
-5.77742	3.89767
-1.22719	29.6754
22.933	2.54732
36.163	32.821
-15.6317	29.6186
50.2692	41.6187
8.34587	12.6957
25.2355	51.7361
-35.9247	2.53019
-2.25029	-22.1143
12.5559	23.9318
26.4045	20.6264
-33.9957	2.15193
3.41191	-47.7867
Fig3 h	Probability histogram and bar graph of the DSP index of non-POD mice exploring familiar and novel objects.
Familiar	Novel
7.65269	6.63274
3.16769	0.74606
9.4384	-26.5515
-50.2129	63.9586
12.0083	-4.15551
-59.1833	-24.068
-22.2103	7.93764
14.7988	43.6838
13.6983	6.6409
-19.0552	4.81739
2.25769	-4.78019
11.5773	-2.2817
-31.3753	19.2576
-17.8976	46.835
6.30196	-33.452
16.6655	42.0134
28.0126	8.26074
5.11393	26.2047
8.18761	13.0503
6.42718	14.1107
9.09368	44.4718
24.7545	30.1071
5.05018	30.5466
0.251456	-16.9462
18.4237	19.6804
2.36544	8.67776
39.878	12.43
-12.3956	3.94187
5.69392	12.3423
18.254	22.868
3.80774	38.1464
12.0034	22.2018
14.5367	25.4952
[truncated: 3 more columns]

## Sheet: Figure 4
figure4 h	Behaviors expressed by hyper and hypo mice during the OFT day of group monitoring.
	hyper								hypo
M1	0.0837778	0.0366111	0.031	0.0321111	0.0397222	0.0314444	0.0377778	0.0329444	0.0533333	0.0562222	0.0769444	0.0525	0.0453333	0.0211667	0.0450556	0.0486667	0.0178333	0.024	0.0316667
M2	0.116833	0.0482222	0.0597778	0.0208889	0.0319444	0.0437778	0.0446667	0.0322778	0.0522222	0.151	0.0927222	0.0571667	0.0979444	0.0136667	0.0405556	0.0523889	0.0122778	0.0211667	0.00611111
M3	0.0131111	0.00766667	0.0075	0.0142778	0.00961111	0.00716667	0.00183333	0.0303889	0.00783333	0	0	0.00116667	0.00438889	0.00961111	0.0111111	0.00711111	0.00727778	0.0177778	0.0328889
M4	0.0134444	0.0222222	0.0482222	0.0529444	0.0376667	0.0217778	0.077	0.0240556	0.0417222	0.0258333	0.0501111	0.116611	0.0451111	0.071	0.0946111	0.0878889	0.064	0.0655	0.0469444
M5	0	0.0196111	0.015	0.00833333	0.0110556	0.00116667	0.0197222	0.0199444	0.00688889	0.0055	0	0.0106667	0	0.0110556	0.0137222	0.0142222	0.0144444	0.00505556	0
M6	0	0.0255	0.0307778	0.0567778	0.0208889	0.0172222	0.0270556	0.0271111	0.00805556	0.0158889	0	0.00483333	0	0.0142222	0.0115556	0.00494444	0.0175	0.0435	0.00227778
M7	0.0387222	0.0243333	0.0223333	0.0433333	0.0291667	0.0359444	0.034	0.0275556	0.0215	0.0111667	0.00466667	0.0227222	0.018	0.0115556	0.0277778	0.0148889	0.0162222	0.0107778	0.0105
M8	0.049	0.0205556	0.0430556	0.0380556	0.0255	0.0432778	0.0372222	0.0554444	0.0616111	0.0321111	0.0736667	0.0562222	0.0542222	0.0415	0.0281667	0.0508333	0.0481667	0.0454444	0.0353333
M9	0.0178333	0.0135556	0.0431111	0.0179444	0.0195	0.0246667	0.0172778	0.0305	0.0363889	0.0188889	0.0316111	0.0176111	0.0142778	0.0346111	0.0274444	0.0197222	0.0103333	0.0109444	0.0177222
M10	0.0299444	0.0270556	0.0297778	0.0244444	0.0303333	0.0172778	0.0241667	0.0385556	0.0510556	0.0271111	0.0711111	0.0309444	0.0363333	0.0623333	0.0336111	0.0701667	0.0357222	0.0347222	0.0562778
M11	0.00155556	0.000555556	0	0.00555556	0.0186111	0.00611111	0.00205556	0.00144444	0.000944444	0.00494444	0	0	0	0.0120556	0.0208889	0.00361111	0.00138889	0	0
M12	0.00138889	0.0245556	0.00527778	0.00177778	0	0.0251667	0.000388889	0.00461111	0	0.00227778	0	0.00155556	0	0.00305556	0.00294444	0.00255556	0.0123333	0.00122222	0.00911111
M13	0.0101111	0.0121111	0.0225556	0.00805556	0.0111667	0.002	0.0228333	0.0164444	0	0.00305556	0.000444444	0.00144444	0.00333333	0.0191667	0.00761111	0.00294444	0.0207222	0.00494444	0.0128889
M14	0.0368333	0.0190556	0.0288333	0.0241667	0.0292222	0.0169444	0.0293333	0.0226111	0.00133333	0.018	0.00138889	0.00222222	0.0161111	0.0286111	0.0255556	0.0149444	0.0232778	0.0219444	0.0106667
M15	0.0205556	0.0215556	0.0179444	0.00505556	0.0250556	0.0126667	0.00861111	0.0303333	0.0243333	0.0500556	0.0374444	0.0145	0.038	0.0171667	0.0378333	0.00255556	0.000944444	0	0.0132222
M16	0.00266667	0.00372222	0.000833333	0.000666667	0.00405556	0.00322222	0.00438889	0.000666667	0.0005	0.00266667	0.00133333	0	0.001	0.00227778	0.000611111	0	0.000944444	0.000555556	0.00116667
M17	0.00383333	0.000777778	0.000111111	5.55556e-05	5.55556e-05	0	0.00305556	0.00288889	0	0	0	0	0.00116667	0.00466667	0	0.00972222	0.00544444	0.00661111	0.00338889
M18	0	0	0	0	0.000777778	0	0.00172222	0.000555556	0	0	0	0	0	0.00216667	0	0.001	0.00855556	0.00188889	0.00166667
M19	0.0153889	0.00438889	0.0111111	0.00527778	0.0120556	0.0163889	0.0157222	0.00472222	0.00644444	0.00616667	0	0.00916667	0.002	0.00261111	0.00561111	0.00572222	0.0045	0.00744444	0.00572222
M20	0	0	0	0.00472222	0	0	0	0.00211111	0.00222222	0	0.021	0.00894444	0.0349444	0	0	0	0	0	0.0137222
M21	0	0.00866667	0.0112778	0.0065	0.00933333	0.00833333	0.00511111	0.0273333	0.0199444	0.00522222	0.00233333	0.0182778	0.0211111	0.00233333	0.0173889	0.00655556	0.004	0.0112778	0.008
M22	0.0181111	0.0248889	0.0305556	0.0379444	0.0472222	0.0353889	0.0529444	0.0318889	0.0350556	0.0144444	0.189278	0.0283889	0.0422778	0.0758889	0.045	0.0545556	0.0146111	0.0609444	0.0378889
M23	0.0267222	0.0148889	0.0133333	0.0347778	0.0257222	0.0248889	0.0216667	0.024	0.00622222	0.0208333	0.000111111	0.00733333	0.00638889	0.006	0.0148333	0.0131111	0.0185556	0.0281667	0.0247778
M24	0.0198889	0.0153333	0.0157778	0.0236667	0.0307222	0.0400556	0.03	0.0299444	0.0326667	0.025	0.00933333	0.0571667	0.0686111	0.004	0.0222778	0.033	0.0196111	0.0474444	0.0250556
M25	0.000833333	0.0176667	0.0148333	0.0321667	0.0107222	0.0283333	0.0164444	0.0146667	0.00211111	0.0187222	0	0.0175	0.00844444	0.00216667	0.00533333	0.01	0.0251111	0.0282778	0.0183889
M26	0.0595556	0.0349444	0.0505556	0.0387778	0.0638333	0.0758333	0.0417778	0.0412222	0.0628889	0.0441667	0.0379444	0.0532222	0.0604444	0.0321111	0.029	0.0345556	0.0151111	0.0396111	0.029
M27	0.00677778	0.0203889	0.00677778	0.0110556	0.0220556	0.0244444	0.0168333	0.0182222	0.00522222	0.00683333	0	0.00638889	0.00366667	0.00666667	0.00861111	0.00405556	0.0106667	0.0133333	0.0202222
M28	0.0121667	0.0837778	0.103722	0.0847222	0.0663333	0.0554444	0.0578333	0.0544444	0.164056	0.0551667	0.0859444	0.0972778	0.0808333	0.136	0.0794444	0.134222	0.139278	0.0980556	0.0676667
M29	0.000166667	0.00116667	0	0.00327778	0.000277778	0.00338889	0.0015	0.00455556	0	0	0	0.000166667	0	0.000166667	0.000277778	0	0.0005	0.000277778	0.00683333
M30	0.0171667	0.0035	0.0111111	0.0174444	0.0137778	0.0183889	0.0133889	0.0113333	0.0125556	0.00294444	0	0.0165	0.00816667	0.00705556	0.0177778	0.0110556	0.0310556	0.0181667	0.0261111
M31	0.0870556	0.0473889	0.0472778	0.0187778	0.0572778	0.0446111	0.0340556	0.0651111	0.0320556	0.0695	0.0569444	0.0163333	0.0535	0.0476667	0.0423889	0.0147778	0.0241111	0.0126111	0.0291111
M32	0.0297778	0.0318333	0.0466667	0.0195	0.0394444	0.0275	0.0405556	0.0358889	0.00966667	0.0183333	0.00705556	0.0303889	0.0193333	0.0387222	0.0243889	0.0363889	0.0477778	0.0395556	0.0267222
M33	0	0	0.00105556	0.000388889	0.000666667	0	0.00105556	0.00261111	0.000388889	0	0	0.000333333	0	0.00166667	0.000555556	0.000611111	0.00783333	0.001	0.00611111
M34	0.0418889	0.0468333	0.0444444	0.0596111	0.0488333	0.0516667	0.0439444	0.0362222	0.0561111	0.0328333	0.02	0.0353889	0.0375	0.0263333	0.0437778	0.0272222	0.0193333	0.0342778	0.0402778
M35	0.0285556	0.0617778	0.063	0.0769444	0.0810556	0.0645556	0.0811111	0.0328333	0.0383333	0.0216111	0.0707778	0.0564444	0.0207778	0.106	0.115889	0.084	0.0943333	0.0963889	0.0659444
M36	0.0355	0.0299444	0.0402222	0.0551111	0.0349444	0.0512778	0.0257778	0.0614444	0.0240556	0.0451111	0.00844444	0.0735	0.0449444	0.0148889	0.0172222	0.0201111	0.0571667	0.0336667	0.0355556
M37	0.0137222	0.0221667	0.0360556	0.0403333	0.0307778	0.0425556	0.0297222	0.0347778	0.0597778	0.019	0.0428333	0.0320556	0.0267778	0.0870556	0.0483333	0.0637778	0.0736111	0.0452778	0.104
M38	0.0285	0.0305	0.0218333	0.0342778	0.0200556	0.0390556	0.0223333	0.0302222	0.0135	0.0406111	0	0.0187778	0.00816667	0.00872222	0.0120556	0.00888889	0.0161667	0.0177778	0.032
M39	0.0947222	0.0992222	0.0124444	0.0183333	0.0302778	0.0140556	0.0430556	0.0171111	0.0144444	0.109222	0.00655556	0.0143889	0.0649444	0.0112222	0.00644444	0.0216111	0.0308333	0.0265	0.0427778
M40	0.0238889	0.0730556	0.0118333	0.0219444	0.0102778	0.024	0.0120556	0.021	0.0345556	0.0195556	0	0.0118889	0.0119444	0.00283333	0.0143333	0.00761111	0.0284444	0.0238889	0.0422778
Fig4 b	low-dimensional representation of the two animal groups
	POD-cluster1								POD-cluster2
tsne 1	100.935	74.1473	151.252	113.802	77.0538	119.032	79.8021	55.6205	-159.726	22.8331	-200.764	-136.483	-197.344	20.9917	-79.8794	-32.7818	-3.09835	-30.2643	-71.8322
tsne2	-413.986	-267.856	-383.928	-338.488	-384.379	-376.931	-300.069	-418.361	225.889	74.9135	257.123	200.399	207.996	145.987	149.064	178.701	104.07	81.2833	182.216
tsne3	178.317	136.279	182.947	242.915	196.172	208.635	150.204	215.493	-154.29	-54.7432	-175.158	-138.219	-148.086	-93.7326	-104.814	-116.689	-73.0596	-63.1893	-122.416

## Sheet: Figure 5
Fig5 b	Behaviours expressed by the Model group and Dex-treated group during the OFT test of group monitoring
	Model
M1	0.0533333	0.0261667	0.0562222	0.0769444	0.0186667	0.0200556	0.0136667	0.0525	0.0352778	0.0453333	0.0142222	0.00233333	0.0837778	0.0366111	0.0144444	0.0357222	0.031	0.0237222	0.0203889	0.0864444	0.0321111	0.0397222	0.0406111	0.00738889	0.0211667	0.0575	0.0240556	0.0108333	0.0541667	0.0450556	0.0240556	0.0267222	0.0486111	0.0486667	0.0314444	0.0237222	0.0116667	0.0178333	0.0740556	0.016	0.0256111	0.0372778	0.0377778	0.0168889	0.00216667	0.0228889	0.024	0.0329444	0.0322222
M2	0.0522222	0.0680556	0.151	0.0927222	0.0504444	0.043	0.0666667	0.0571667	0.137278	0.0979444	0.0273333	0.0114444	0.116833	0.0482222	0.0352222	0.0582222	0.0597778	0.0402778	0.0238333	0.0712222	0.0208889	0.0319444	0.0401111	0.0108889	0.0136667	0.0567222	0.0262222	0.0133889	0.0491111	0.0405556	0.0375556	0.0175	0.0451111	0.0523889	0.0437778	0.0548333	0.0315556	0.0122778	0.134944	0.0361111	0.0227778	0.0407222	0.0446667	0.0242222	0.0287222	0.00583333	0.0211667	0.0322778	0.00955556
M3	0.00783333	0.00238889	0	0	0.0547222	0.0209444	0.0606667	0.00116667	0.00688889	0.00438889	0.0456667	0.0184444	0.0131111	0.00766667	0.0253333	0.0075	0.0075	0.0240556	0.0122778	0.0133333	0.0142778	0.00961111	0.0122778	0.0615556	0.00961111	0.0307222	0.0315556	0.0142778	0.0155	0.0111111	0.0238889	0.0123889	0.0147778	0.00711111	0.00716667	0.00561111	0.0325	0.00727778	0.0217222	0.0100556	0.0262778	0.0169444	0.00183333	0.0374444	0.0121667	0.0302778	0.0177778	0.0303889	0.0221667
M4	0.0417222	0.0446111	0.0258333	0.0501111	0.0529444	0.0293889	0.0168889	0.116611	0.0218333	0.0451111	0.0282222	0.0455	0.0134444	0.0222222	0.0150556	0.0153333	0.0482222	0.0233333	0.0163889	0.0123333	0.0529444	0.0376667	0.0420556	0.0478333	0.071	0.0228333	0.0347222	0.0116111	0.0396667	0.0946111	0.0167222	0.0273333	0.0238333	0.0878889	0.0217778	0.0582222	0.0656667	0.064	0.0323333	0.0185556	0.0427222	0.0331667	0.077	0.0212222	0.0123889	0.0316667	0.0655	0.0240556	0.0156111
M5	0.00688889	0.00783333	0.0055	0	0.00733333	0.00544444	0.00266667	0.0106667	0.007	0	0.00383333	0	0	0.0196111	0.0345556	0.0166111	0.015	0.0174444	0.0143333	0.0116667	0.00833333	0.0110556	0.0025	0.0149444	0.0110556	0.00666667	0.0202222	0.0265	0.0168889	0.0137222	0.0142222	0.0231667	0.0116667	0.0142222	0.00116667	0.00255556	0.00622222	0.0144444	0.00477778	0.0241111	0.0133333	0.0180556	0.0197222	0.0140556	0.0167222	0.0155	0.00505556	0.0199444	0.00172222
M6	0.00805556	0.0187778	0.0158889	0	0.00727778	0.00933333	0.00477778	0.00483333	0.00444444	0	0.0173333	0	0	0.0255	0.0560556	0.0418333	0.0307778	0.0654444	0.0565	0.0327778	0.0567778	0.0208889	0.00638889	0.0410556	0.0142222	0.0188333	0.0653333	0.0546667	0.0303889	0.0115556	0.0726667	0.0629444	0.0512778	0.00494444	0.0172222	0.0126667	0.0527222	0.0175	0.00905556	0.0620556	0.0318889	0.0458889	0.0270556	0.0728333	0.0321667	0.0487778	0.0435	0.0271111	0.0284444
M7	0.0215	0.011	0.0111667	0.00466667	0.0123889	0.0204444	0	0.0227222	0.00305556	0.018	0.00572222	0.0307222	0.0387222	0.0243333	0.0173333	0.0293889	0.0223333	0.0412222	0.0338333	0.0256111	0.0433333	0.0291667	0.0101111	0.0158889	0.0115556	0.021	0.0137222	0.0228333	0.0120556	0.0277778	0.0227778	0.0221111	0.0316667	0.0148889	0.0359444	0.0136111	0.00538889	0.0162222	0.0128889	0.0285556	0.0123889	0.0162222	0.034	0.0296667	0.0133333	0.0326667	0.0107778	0.0275556	0.016
M8	0.0616111	0.0392222	0.0321111	0.0736667	0.0472778	0.0547222	0.0231667	0.0562222	0.0474444	0.0542222	0.0252222	0.0257778	0.049	0.0205556	0.032	0.0294444	0.0430556	0.0222222	0.0253333	0.0187778	0.0380556	0.0255	0.0104444	0.0180556	0.0415	0.0218889	0.0266111	0.0248889	0.0182778	0.0281667	0.0305556	0.0301667	0.0235556	0.0508333	0.0432778	0.0108889	0.0176667	0.0481667	0.0103889	0.0265	0.0236111	0.0215	0.0372222	0.0346667	0.0282222	0.0152222	0.0454444	0.0554444	0.0226667
M9	0.0363889	0.03	0.0188889	0.0316111	0.00488889	0.014	0.00961111	0.0176111	0.008	0.0142778	0.00461111	0.00733333	0.0178333	0.0135556	0.00127778	0.0254444	0.0431111	0.00444444	0.00888889	0.0467222	0.0179444	0.0195	0.00833333	0.00311111	0.0346111	0.0118889	0.00577778	0.00122222	0.00861111	0.0274444	0.00511111	0.00555556	0.0198889	0.0197222	0.0246667	0.00716667	0.00805556	0.0103333	0.0244444	0.00788889	0.00583333	0.0159444	0.0172778	0.00472222	0.00716667	0.0103889	0.0109444	0.0305	0.00238889
M10	0.0510556	0.0258333	0.0271111	0.0711111	0.0233889	0.0238889	0.0154444	0.0309444	0.0257778	0.0363333	0.0101111	0.0220556	0.0299444	0.0270556	0.0143333	0.0287222	0.0297778	0.0151111	0.0105556	0.0283889	0.0244444	0.0303333	0.0332222	0.00544444	0.0623333	0.00972222	0.0124444	0.00911111	0.0172778	0.0336111	0.0146667	0.0138889	0.0261111	0.0701667	0.0172778	0.00955556	0.0101667	0.0357222	0.0253333	0.0196111	0.0147222	0.00766667	0.0241667	0.0167778	0.0171667	0.0214444	0.0347222	0.0385556	0.0147222
M11	0.000944444	0	0.00494444	0	0	0	0.000166667	0	0.00111111	0	0.000277778	0	0.00155556	0.000555556	0.00222222	0.00383333	0	0.00805556	0	0.00133333	0.00555556	0.0186111	0.00188889	0.0101111	0.0120556	0.000444444	0.00433333	0.00216667	0.000333333	0.0208889	0.00505556	0.0152222	0.000611111	0.00361111	0.00611111	0.00294444	0.00411111	0.00138889	0.00205556	0.00655556	0.00244444	0.00288889	0.00205556	0.0157778	0.00388889	0.00305556	0	0.00144444	0.00194444
M12	0	0	0.00227778	0	0.00488889	0.00433333	0.0111667	0.00155556	0.0209444	0	0.00405556	0.00422222	0.00138889	0.0245556	0.0595556	0.0108889	0.00527778	0.012	0.0105556	0.0155	0.00177778	0	0	0.0085	0.00305556	0	0.0212778	0.0378889	0.0135556	0.00294444	0.00311111	0.0132778	0.0174444	0.00255556	0.0251667	0	0.00588889	0.0123333	0.00111111	0.049	0.0243333	0.027	0.000388889	0.00305556	0.0195556	0.049	0.00122222	0.00461111	0.0211667
M13	0	0.00111111	0.00305556	0.000444444	0.00133333	0	0	0.00144444	0	0.00333333	0.01	0.000111111	0.0101111	0.0121111	0.0181111	0.029	0.0225556	0.0316667	0.0295556	0.00366667	0.00805556	0.0111667	0.0152778	0.0476111	0.0191667	0.0325556	0.0251111	0.0248889	0.0218889	0.00761111	0.0199444	0.0263889	0.0143333	0.00294444	0.002	0.0171111	0.0213889	0.0207222	0.0105556	0.0301667	0.00805556	0.0320556	0.0228333	0.0257778	0.0263333	0.0186667	0.00494444	0.0164444	0.0165
M14	0.00133333	0.00683333	0.018	0.00138889	0.00327778	0.0119444	0.0035	0.00222222	0.000777778	0.0161111	0.0181667	0.0128333	0.0368333	0.0190556	0.0337778	0.0278889	0.0288333	0.0491667	0.0691667	0.0269444	0.0241667	0.0292222	0.0197778	0.039	0.0286111	0.0242222	0.0234444	0.0362778	0.0348333	0.0255556	0.0331667	0.0566667	0.0181111	0.0149444	0.0169444	0.0163889	0.0341667	0.0232778	0.0210556	0.038	0.0193333	0.0286667	0.0293333	0.0209444	0.0326667	0.0295556	0.0219444	0.0226111	0.0244444
M15	0.0243333	0.0278333	0.0500556	0.0374444	0.0192222	0.0295	0.0323889	0.0145	0.0181667	0.038	0.0207222	0.0211111	0.0205556	0.0215556	0.0104444	0.0169444	0.0179444	0.00822222	0.0231111	0.0178889	0.00505556	0.0250556	0.012	0.00733333	0.0171667	0.01	0.009	0.00655556	0.00772222	0.0378333	0.0269444	0.0211111	0.00844444	0.00255556	0.0126667	0.00172222	0.00861111	0.000944444	0.0140556	0.0165556	0.0101667	0.0168333	0.00861111	0.0172778	0.0137222	0.0172778	0	0.0303333	0.00827778
M16	0.0005	0.0025	0.00266667	0.00133333	0	0.00372222	0.000333333	0	0.00155556	0.001	0.00138889	0.003	0.00266667	0.00372222	0.00883333	0.00877778	0.000833333	0.00522222	0.00972222	0.00288889	0.000666667	0.00405556	0.00305556	0.00627778	0.00227778	0.00711111	0.00944444	0.00738889	0.00361111	0.000611111	0.0103333	0.00372222	0.00655556	0	0.00322222	0.00361111	0.00666667	0.000944444	0.00266667	0.0152778	0.00211111	0.0121667	0.00438889	0.00677778	0.00372222	0.00194444	0.000555556	0.000666667	0.00783333
M17	0	0	0	0	0	0	0	0	0	0.00116667	0	0	0.00383333	0.000777778	0.00466667	0.0132778	0.000111111	0.0149444	0.00255556	0	5.55556e-05	5.55556e-05	0.00838889	0.0255556	0.00466667	0.00405556	0.0171667	0.0140556	0.0100556	0	0.0183889	0.00188889	0.00455556	0.00972222	0	0	0.0139444	0.00544444	0	0.0196111	0.00138889	0.0238889	0.00305556	0.00933333	0.0130556	0.00738889	0.00661111	0.00288889	0.0131667
M18	0	0	0	0	0	0	0	0	0	0	0.00277778	0	0	0	0	0.00133333	0	0.00372222	0.000166667	0	0	0.000777778	0	0.0237778	0.00216667	0	0.00233333	0.00216667	0.00322222	0	0.0035	0	0.00122222	0.001	0	0	0.0178889	0.00855556	0	0.0115556	0.00127778	0.00572222	0.00172222	0.00188889	0	0.00122222	0.00188889	0.000555556	0.00222222
M19	0.00644444	0	0.00616667	0	0.00777778	0.00172222	0.0242222	0.00916667	0.00344444	0.002	0.0401667	0.00316667	0.0153889	0.00438889	0.0220556	0.0238889	0.0111111	0.0300556	0.0122778	0.0225556	0.00527778	0.0120556	0.00238889	0.0131667	0.00261111	0.00672222	0.0164444	0.0418333	0.0185	0.00561111	0.0232222	0.0219444	0.0226111	0.00572222	0.0163889	0.00461111	0.0245	0.0045	0.000833333	0.0160556	0.0108333	0.0166111	0.0157222	0.0338333	0.0235556	0.0248333	0.00744444	0.00472222	0.0131111
M20	0.00222222	0.00483333	0	0.021	0.00538889	0.00616667	0.0278333	0.00894444	0.011	0.0349444	0	0.0045	0	0	0	0	0	0	0	0	0.00472222	0	0	0	0	0	0	0	0	0	0	0.000111111	0	0	0	0	0	0	0	0	0	0	0	0	0	0	0	0.00211111	0
M21	0.0199444	0.00744444	0.00522222	0.00233333	0.0273333	0.0172222	0.00305556	0.0182778	0.0142778	0.0211111	0.0351667	0.0075	0	0.00866667	0.0156111	0.00461111	0.0112778	0.0143889	0.0152778	0.00522222	0.0065	0.00933333	0.00577778	0.0102222	0.00233333	0.00677778	0.0132222	0.00727778	0.00822222	0.0173889	0.00994444	0.0139444	0.00233333	0.00655556	0.00833333	0.00144444	0.00811111	0.004	0.00244444	0.00161111	0.00283333	0.00827778	0.00511111	0.011	0.0163889	0.00305556	0.0112778	0.0273333	0.0123333
M22	0.0350556	0.0377222	0.0144444	0.189278	0.0109444	0.0398333	0.00255556	0.0283889	0.0171667	0.0422778	0.00622222	0.0437222	0.0181111	0.0248889	0.0221111	0.0243889	0.0305556	0.0158889	0.0228889	0.0260556	0.0379444	0.0472222	0.0378889	0.00822222	0.0758889	0.016	0.00888889	0.00816667	0.0118333	0.045	0.0223333	0.0143333	0.0346111	0.0545556	0.0353889	0.0246111	0.0109444	0.0146111	0.0462222	0.0199444	0.0228333	0.0317778	0.0529444	0.0218889	0.0144444	0.0298889	0.0609444	0.0318889	0.0329444
M23	0.00622222	0.0165556	0.0208333	0.000111111	0.00766667	0.00911111	0.00333333	0.00733333	0.00372222	0.00638889	0.00855556	0.0184444	0.0267222	0.0148889	0.006	0.0167222	0.0133333	0.0135	0.0227222	0.0113889	0.0347778	0.0257222	0.00611111	0.0193889	0.006	0.0165556	0.0153889	0.0165556	0.0167222	0.0148333	0.0252778	0.0128333	0.0204444	0.0131111	0.0248889	0.00733333	0.0152222	0.0185556	0.00511111	0.0260556	0.0152778	0.0145	0.0216667	0.0239444	0.0147778	0.0176111	0.0281667	0.024	0.0175
M24	0.0326667	0.0518333	0.025	0.00933333	0.022	0.0155	0.0156667	0.0571667	0.0227778	0.0686111	0.0185	0.0233889	0.0198889	0.0153333	0.0231667	0.0292778	0.0157778	0.0272778	0.0271111	0.0267778	0.0236667	0.0307222	0.0892222	0.033	0.004	0.0393333	0.0268333	0.0201667	0.0422778	0.0222778	0.0197778	0.0259444	0.0226667	0.033	0.0400556	0.163556	0.0278333	0.0196111	0.0541111	0.0326111	0.0478333	0.0311667	0.03	0.0218333	0.0147778	0.0398889	0.0474444	0.0299444	0.0278333
M25	0.00211111	0.101056	0.0187222	0	0.0238333	0.0327222	0.0852778	0.0175	0.0353333	0.00844444	0.0432778	0.0415	0.000833333	0.0176667	0.0524444	0.0362222	0.0148333	0.0236111	0.0178333	0.0382778	0.0321667	0.0107222	0.0223889	0.0275	0.00216667	0.0341667	0.0245556	0.042	0.0397778	0.00533333	0.0368333	0.0310556	0.0505	0.01	0.0283333	0.0452778	0.0242778	0.0251111	0.0131667	0.0396667	0.0708889	0.0343889	0.0164444	0.0368889	0.0275	0.0290556	0.0282778	0.0146667	0.0407778
M26	0.0628889	0.062	0.0441667	0.0379444	0.018	0.0284444	0.0113889	0.0532222	0.0520556	0.0604444	0.0163333	0.0245556	0.0595556	0.0349444	0.0163333	0.0247222	0.0505556	0.0508333	0.0396667	0.0582222	0.0387778	0.0638333	0.0896667	0.0243889	0.0321111	0.0990556	0.0355556	0.029	0.0642778	0.029	0.0402222	0.0286667	0.0985	0.0345556	0.0758333	0.0911111	0.0121111	0.0151111	0.122	0.03	0.0476111	0.0446667	0.0417778	0.0282222	0.0362778	0.0465	0.0396111	0.0412222	0.0411111
M27	0.00522222	0.00572222	0.00683333	0	0.00577778	0.00844444	0.000222222	0.00638889	0.00561111	0.00366667	0.0055	0.0106111	0.00677778	0.0203889	0.0126111	0.015	0.00677778	0.0203333	0.0198889	0.0108333	0.0110556	0.0220556	0.00388889	0.00844444	0.00666667	0.0125	0.0177222	0.027	0.0135556	0.00861111	0.0195	0.0115556	0.0279444	0.00405556	0.0244444	0.00838889	0.008	0.0106667	0.000277778	0.0296111	0.0182222	0.021	0.0168333	0.0178333	0.00972222	0.0403333	0.0133333	0.0182222	0.0208333
M28	0.164056	0.0487222	0.0551667	0.0859444	0.147167	0.0956667	0.105389	0.0972778	0.0788333	0.0808333	0.0753889	0.120444	0.0121667	0.0837778	0.0361667	0.0378889	0.103722	0.0576667	0.0448889	0.0423333	0.0847222	0.0663333	0.109722	0.108889	0.136	0.0171111	0.0567778	0.0355556	0.0554444	0.0794444	0.0446111	0.0606111	0.0305	0.134222	0.0554444	0.072	0.117833	0.139278	0.0192778	0.0194444	0.0570556	0.0548333	0.0578333	0.0355556	0.0315556	0.0218889	0.0980556	0.0544444	0.0296111
M29	0	0	0	0	0	0	0	0.000166667	0	0	0.00216667	0	0.000166667	0.00116667	0.00272222	0.000166667	0	0.00211111	0.00244444	0.000111111	0.00327778	0.000277778	0	0.00744444	0.000166667	0.00505556	0.00427778	0.00616667	0.001	0.000277778	0.002	0.00894444	0.00177778	0	0.00338889	0	0.0107222	0.0005	0	0.00672222	0.000722222	0.00733333	0.0015	0.00461111	0.00838889	0.00238889	0.000277778	0.00455556	0.0075
M30	0.0125556	0.00783333	0.00294444	0	0.0136667	0.0153333	0	0.0165	0.00316667	0.00816667	0.0124444	0.00738889	0.0171667	0.0035	0.0172778	0.0198889	0.0111111	0.0129444	0.0212222	0.00422222	0.0174444	0.0137778	0.003	0.0130556	0.00705556	0.0116667	0.0230556	0.0232222	0.00788889	0.0177778	0.0121667	0.0113333	0.00566667	0.0110556	0.0183889	0.0124444	0.00961111	0.0310556	0.00672222	0.0348889	0.0176111	0.0161667	0.0133889	0.0166111	0.0218333	0.0173889	0.0181667	0.0113333	0.0224444
M31	0.0320556	0.0578333	0.0695	0.0569444	0.0353333	0.0641111	0.0585	0.0163333	0.0358889	0.0535	0.0446667	0.0567778	0.0870556	0.0473889	0.0287778	0.0476111	0.0472778	0.0456111	0.0999444	0.0503889	0.0187778	0.0572778	0.0357778	0.0155	0.0476667	0.0277778	0.0302222	0.0375556	0.0214444	0.0423889	0.0425556	0.0336667	0.0408333	0.0147778	0.0446111	0.0206667	0.0256111	0.0241111	0.0295556	0.0321667	0.0297222	0.0260556	0.0340556	0.0368333	0.0352778	0.0421111	0.0126111	0.0651111	0.016
M32	0.00966667	0.0165556	0.0183333	0.00705556	0.0443333	0.0297222	0.00477778	0.0303889	0.0126111	0.0193333	0.0352778	0.0203889	0.0297778	0.0318333	0.0421667	0.024	0.0466667	0.0601111	0.0347778	0.0185556	0.0195	0.0394444	0.0266111	0.0372778	0.0387222	0.0191667	0.0355556	0.0455	0.0261111	0.0243889	0.0487222	0.0695	0.0289444	0.0363889	0.0275	0.0144444	0.0340556	0.0477778	0.00983333	0.0391667	0.0255	0.0333889	0.0405556	0.0555	0.0315	0.0305556	0.0395556	0.0358889	0.0358333
M33	0.000388889	0	0	0	0	0	0	0.000333333	0	0	0.00255556	0.00116667	0	0	0.00116667	0.000166667	0.00105556	0.00372222	0.00277778	0	0.000388889	0.000666667	0	0.00438889	0.00166667	0.000888889	0.00838889	0.00394444	0.001	0.000555556	0.00283333	0	5.55556e-05	0.000611111	0	0	0.00233333	0.00783333	0.000111111	0.00694444	0	0.00288889	0.00105556	0.00294444	0.00288889	0.0005	0.001	0.00261111	0.0141111
M34	0.0561111	0.0350556	0.0328333	0.02	0.0326667	0.0343333	0.0131111	0.0353889	0.0267778	0.0375	0.0125556	0.0207222	0.0418889	0.0468333	0.0265	0.0255556	0.0444444	0.0344444	0.0427222	0.0383333	0.0596111	0.0488333	0.0270556	0.0133333	0.0263333	0.0262222	0.0226111	0.0111667	0.0261111	0.0437778	0.0333889	0.0420556	0.0507778	0.0272222	0.0516667	0.00772222	0.0170556	0.0193333	0.0133889	0.0153333	0.0332222	0.0420556	0.0439444	0.0246111	0.0238889	0.0477222	0.0342778	0.0362222	0.0269444
M35	0.0383333	0.0563333	0.0216111	0.0707778	0.0254444	0.0343333	0.00527778	0.0564444	0.0394444	0.0207778	0.0172778	0.0427222	0.0285556	0.0617778	0.0185556	0.0153889	0.063	0.0252222	0.0198889	0.0287778	0.0769444	0.0810556	0.0967778	0.0441667	0.106	0.0405556	0.0155556	0.0206111	0.0316667	0.115889	0.0184444	0.0241667	0.0175556	0.084	0.0645556	0.0569444	0.0343889	0.0943333	0.0702778	0.005	0.0517222	0.0247778	0.0811111	0.0253889	0.0186667	0.0378333	0.0963889	0.0328333	0.0142222
M36	0.0240556	0.0378333	0.0451111	0.00844444	0.111056	0.0700556	0.0749444	0.0735	0.0397222	0.0449444	0.0585556	0.0828333	0.0355	0.0299444	0.0465556	0.0398333	0.0402222	0.0451111	0.0455556	0.0513889	0.0551111	0.0349444	0.0767222	0.0846111	0.0148889	0.0972778	0.0368889	0.0432222	0.0445	0.0172222	0.0491667	0.0276111	0.0573889	0.0201111	0.0512778	0.105722	0.0723889	0.0571667	0.0675556	0.0207222	0.0642778	0.0559444	0.0257778	0.0453333	0.0296111	0.0978889	0.0336667	0.0614444	0.0391111
M37	0.0597778	0.0176667	0.019	0.0428333	0.0276111	0.0395556	0.0337222	0.0320556	0.0328889	0.0267778	0.0130556	0.0142222	0.0137222	0.0221667	0.0270556	0.0232778	0.0360556	0.0204444	0.025	0.0111667	0.0403333	0.0307778	0.0118889	0.0075	0.0870556	0.0162222	0.0200556	0.0343889	0.0273889	0.0483333	0.0227778	0.0164444	0.0179444	0.0637778	0.0425556	0.00772222	0.0153889	0.0736111	0.0195	0.0107222	0.0226667	0.0235556	0.0297222	0.0293889	0.0145	0.0211111	0.0452778	0.0347778	0.0320556
M38	0.0135	0.0708333	0.0406111	0	0.0140556	0.0661667	0.111722	0.0187778	0.103556	0.00816667	0.0458889	0.0169444	0.0285	0.0305	0.0345556	0.0700556	0.0218333	0.0316667	0.0150556	0.0377222	0.0342778	0.0200556	0.0187778	0.0263333	0.00872222	0.0499444	0.04	0.049	0.0357778	0.0120556	0.0278889	0.0422778	0.0373333	0.00888889	0.0390556	0.0546111	0.0375556	0.0161667	0.0398889	0.0518889	0.0683889	0.0413889	0.0223333	0.0387778	0.0395	0.0298333	0.0177778	0.0302222	0.101111
M39	0.0144444	0.0471667	0.109222	0.00655556	0.0613333	0.0445556	0.0647222	0.0143889	0.106056	0.0649444	0.059	0.006	0.0947222	0.0992222	0.0975	0.0795556	0.0124444	0.0132778	0.0436667	0.0693333	0.0183333	0.0302778	0.0212222	0.0289444	0.0112222	0.0932778	0.124222	0.113889	0.0766667	0.00644444	0.0420556	0.0711667	0.0371111	0.0216111	0.0140556	0.0501667	0.0665	0.0308333	0.0691111	0.0980556	0.0770556	0.035	0.0430556	0.0485556	0.134056	0.00427778	0.0265	0.0171111	0.108056
M40	0.0345556	0.00483333	0.0195556	0	0.0505556	0.0562778	0.0931667	0.0118889	0.0161111	0.0119444	0.207778	0.228111	0.0238889	0.0730556	0.0674444	0.0416111	0.0118333	0.0415	0.0572222	0.0328333	0.0219444	0.0102778	0.0486667	0.0698889	0.00283333	0.0275556	0.051	0.0630556	0.0726667	0.0143333	0.0736111	0.0517778	0.0267222	0.00761111	0.024	0.0106111	0.0712778	0.0284444	0.00916667	0.0272222	0.0274444	0.0316111	0.0120556	0.0671111	0.167722	0.0525556	0.0238889	0.021	0.0855
Fig5 c	Behaviours expressed by the Model group and Dex-treated group during the NOR test of group monitoring.
	Model
M1	0.0218889	0.0457778	0.0401667	0.0244444	0.00738889	0.0110556	0.229889	0.0936111	0.0278889	0.065	0.00905556	0.0116111	0.0713333	0.0232222	0.0286111	0.0187222	0.0413889	0.0284444	0.0183333	0.0387222	0.0254444	0.0302778	0.061	0.0125556	0.0312222	0.0685	0.0180556	0.0045	0.0307778	0.0225	0.0369444	0.0408333	0.0253889	0.0396111	0.0182222	0.0125	0.00772222	0.0116667	0.0502222	0.0271111	0.0158889	0.0152222	0.0286667	0.0174444	0.0181111	0.0307778	0.012	0.0452778	0.0318333
M2	0.0252778	0.0488333	0.0867778	0.0253333	0.0393889	0.0157778	0.136389	0.0773333	0.0291111	0.399722	0.0173333	0.0232778	0.0775556	0.0297778	0.0197778	0.0563333	0.0620556	0.0589444	0.0457222	0.0707222	0.0363889	0.0398889	0.103556	0.0278889	0.0101667	0.0650556	0.0265556	0.0137778	0.0108333	0.0480556	0.0475	0.0352778	0.0383333	0.0201667	0.0334444	0.0615	0.0384444	0.0387778	0.113611	0.0617778	0.0235556	0.00638889	0.029	0.0422222	0.0185556	0.0251667	0.0342778	0.0333333	0.006
M3	0.0190556	0.0398889	0.0346667	0	0.022	0.0386667	0.0112778	0	0.0195556	0.0253889	0.0137222	0.145389	0.0115556	0.00933333	0.00438889	0.0362778	0.00227778	0.0215556	0.00444444	0.00355556	0.0117222	0.0288889	0.0369444	0.0503333	0.00827778	0	0.00294444	0.0045	0.0233333	0.00333333	0.0221667	0.0114444	0.00894444	0.0206111	0.0132222	0.0101667	0.0455556	0.0193333	0.0181111	0.00477778	0.00594444	0.0207222	0.0127222	0.0183333	0.01	0.00872222	0.00816667	0.00327778	0.0105
M4	0.0564444	0.0437778	0.051	0.00511111	0.0312222	0.0255556	0.0144444	0.0107778	0.0881111	0.0381667	0.141167	0.149389	0.0249444	0.0240556	0.0353889	0.0284444	0.0255	0.0379444	0.00755556	0.0226667	0.0543333	0.0445556	0.0419444	0.0459444	0.133056	0.0128333	0.0218333	0.00922222	0.0189444	0.0265	0.0216111	0.0123889	0.0187222	0.0522778	0.0129444	0.0511111	0.0366111	0.103389	0.0261111	0.0225556	0.0343333	0.0151667	0.0261667	0.0109444	0.0148889	0.0160556	0.0383889	0.0235	0.0226111
M5	0.00788889	0.00788889	0.00616667	0	0.00455556	0.028	0	0.00194444	0.00144444	0	0	0.00555556	0.0555	0.0534444	0.0737222	0.0472778	0.0201667	0.0248889	0.109389	0.0517778	0.0188333	0.0153333	0.00955556	0.0491111	0.0223333	0.00777778	0.0337222	0.0827222	0.0554444	0.0226667	0.0477222	0.0388889	0.0205556	0.00194444	0.00705556	0.0205556	0.0502778	0.0138333	0.0280556	0.0426667	0.0615556	0.0732778	0.0249444	0.022	0.118056	0.0422778	0.0202778	0.0177778	0.0416667
M6	0.00438889	0.0211111	0.0109444	0	0.0248889	0.0156111	0.00466667	0.00777778	0.0206667	0	0.0108889	0.0303333	0.0508889	0.102111	0.145278	0.0676667	0.0808889	0.0693889	0.104556	0.0890556	0.110278	0.0575	0.0428889	0.0872778	0.0378333	0.0468889	0.1495	0.104056	0.0966111	0.107389	0.0946111	0.104389	0.1195	0.120444	0.0498333	0.0907222	0.129333	0.0386667	0.0656667	0.106944	0.0795	0.113389	0.114722	0.110778	0.0859444	0.158389	0.108389	0.0190556	0.105944
M7	0	0.00122222	0	0	0	0.00405556	0	0	0	0	0	0.000111111	0.0141667	0.0106667	0.01	0.00405556	0.0120556	0.0164444	0.0125556	0.0120556	0.0107778	0.0127778	0.0148889	0.0151667	0.00711111	0.00377778	0.0141667	0.0139444	0.0112778	0.0154444	0.0131111	0.0141111	0.018	0.0179444	0.0119444	0.0139444	0.00611111	0.00616667	0.00966667	0.00822222	0.0154444	0.00588889	0.0198333	0.0199444	0.016	0.0266111	0.0200556	0.0109444	0.00688889
M8	0.00522222	0.00766667	0.00338889	0.00644444	0.0198333	0.0256111	0.0151667	0.011	0.00777778	0.00422222	0.00633333	0.024	0.0313333	0.0281111	0.014	0.0131111	0.00755556	0.0104444	0.0301667	0.0121111	0.0184444	0.0272222	0.0209444	0.0128333	0.0441111	0.00661111	0.0190556	0.0193333	0.0201667	0.0340556	0.0117222	0.0232222	0.00861111	0.0246667	0.0308333	0.0128333	0.0095	0.0193333	0.00655556	0.0155	0.0105556	0.0113333	0.0195556	0.0267222	0.0161111	0.0095	0.0282222	0.0146111	0.00938889
M9	0.0105	0.0223333	0.0466111	0.0191111	0.00744444	0.0199444	0.0597778	0.0366111	0.00672222	0.00233333	0	0.014	0.0273889	0.0246667	0.00527778	0.0193889	0.0207222	0.0188333	0.00638889	0.0275	0.0247222	0.0168889	0.00783333	0.00338889	0.021	0.00661111	0.0169444	0.00838889	0.0103333	0.0255	0.0138889	0.0188889	0.0261667	0.0321111	0.0258889	0.00527778	0.00338889	0.0144444	0.0201667	0.0108889	0.00938889	0.0185556	0.0152222	0.0137222	0.00405556	0.0194444	0.0152778	0.0313889	0.0146667
M10	0.0190556	0.0533333	0.0487222	0.0729444	0.0291667	0.0547778	0.0761667	0.102833	0.0285	0.00744444	0.00233333	0.00522222	0.0141667	0.0237222	0.0185556	0.024	0.0350556	0.0202222	0.0118889	0.0299444	0.0202222	0.0271111	0.00877778	0.00727778	0.0352778	0.00383333	0.0146667	0.0228889	0.0132222	0.0373889	0.0112778	0.0336667	0.0266111	0.0541111	0.0463333	0.0136667	0.00333333	0.0245	0.0110556	0.0170556	0.0166667	0.0124444	0.0426111	0.018	0.00772222	0.0109444	0.0295	0.0455	0.0262778
M11	0	0	0.000333333	0	0.000388889	0.000222222	0	0	0	0	0.000833333	0.00127778	0.0055	0.00205556	0.00155556	0.00111111	0.00455556	0.00466667	0.0136111	0.00338889	0.00111111	0.000944444	0.00216667	0.00416667	0	0.00127778	0.00288889	0.00261111	0.00266667	0.0188333	0.006	0.00716667	0.00744444	0.00205556	0.0178889	0.00344444	0.00188889	0	0.00472222	0.00222222	0.00583333	0.00505556	0.00744444	0.0159444	0.00233333	0.00994444	0.00527778	0.01	0.00855556
M12	0.00361111	0.0159444	0.00594444	0	0.0479444	0.0407222	0	0.00533333	0.00438889	0	0.00705556	0.00194444	0.0115556	0.0631111	0.0888889	0.0523333	0.103556	0.056	0.0574444	0.0377778	0.0339444	0.0270556	0.0132778	0.0371667	0.00816667	0.0175556	0.086	0.143667	0.0652222	0.0134444	0.0222222	0.0328333	0.044	0.0228333	0.0197778	0.0290556	0.0246667	0.00238889	0.00161111	0.0825	0.0347222	0.109611	0.0313333	0.0279444	0.0357222	0.0695	0.0606111	0.006	0.0699444
M13	0	0	0	0	0	0	0	0	0	0	0	0	0	0	0	0.0005	0.0015	0.00277778	0.00472222	0.000444444	0.000555556	0.000277778	0	0.00377778	0.00744444	0	0.00288889	0.00161111	0.00277778	0.002	0.00105556	0.00472222	0.00127778	0.00161111	0.000111111	0	0.00166667	0.000444444	0.00105556	0.00105556	0	0.00333333	0	0.00211111	0.0015	0.00105556	0.00172222	0	0.000833333
M14	0	0	0	0	0	0	0	0	0	0	0.00133333	0.00216667	0	0.000888889	5.55556e-05	0.00277778	0.00255556	0.00733333	0.0101111	0	0.00161111	0.000166667	0.00172222	0.00522222	0.0103333	0.00133333	0.00466667	0.005	0.00638889	0.00305556	0.00155556	0.00805556	0.00244444	0.00888889	0.00577778	0.003	0.00127778	0.00427778	0.004	0.0035	0	0.00311111	0.00866667	0.0101111	0.00633333	0.00411111	0.0100556	0.00322222	0.0147222
M15	0.0226111	0.0418333	0.0378889	0.005	0.0156111	0.0187222	0.0518889	0.0116667	0.0346667	0.00766667	0.0045	0.0151111	0.0282778	0.0158889	0.0222222	0.0262778	0.0205556	0.0212222	0.0239444	0.0215556	0.00422222	0.00655556	0.00355556	0.00916667	0.00622222	0.0226667	0.0120556	0.0085	0.0118889	0.0161111	0.0124444	0.0237778	0.0243889	0.0191111	0.0319444	0.0290556	0.0115556	0.0140556	0.0153889	0.00883333	0.00688889	0.00733333	0.0106111	0.0128889	0.017	0.0211667	0.00994444	0.0430556	0.00494444
M16	0	0	0.000944444	0	0.000555556	0	0.000111111	0	0	0	0	0.004	0.000777778	0.00266667	0.00155556	0.00161111	0.00222222	0.00366667	0.0146667	0.0035	0.000333333	0.000111111	0.00538889	0.000722222	0.00172222	0.009	0.00422222	0.000611111	0.0015	0.00127778	0.00583333	0.00422222	0.00472222	0.00216667	0.00127778	0.00216667	0.00538889	0.000222222	0.00988889	0.00594444	0.00305556	0.00172222	0.00222222	0.00866667	0.00344444	0.002	0.000277778	0.00233333	0.000611111
M17	0	0	0	0	0	0	0	0	0	0	0	5.55556e-05	0	0	0	0	0	0.000722222	0.000388889	0	0	0	0	0.00161111	0.000888889	0	0	0	0	0	0	5.55556e-05	0	0	0	0	0.001	0.000444444	0	0	0.000222222	0	0	0	0.000388889	0.000166667	0.0005	0.000111111	0
M18	0	0	0	0	0	0	0	0	0	0	0	0	0	0	0	0	0	0	0	0	0	0	0	0	0	0	0	0	0	0	0	0	0	0	0	0	0	0	0	0	0	0	0	0	0	0	0	0.000388889	0
M19	0.0005	0.0142222	0.0117778	0	0.0346111	0.0125556	0.00144444	0	0.0100556	0.00105556	0.0241667	0.0156667	0.00927778	0.0382222	0.0159444	0.0145	0.0231667	0.0365	0.0220556	0.0393333	0.00966667	0.0348333	0.0185	0.0385556	0.00716667	0.0155	0.0475	0.0317778	0.0291111	0.015	0.0340556	0.0202778	0.0473889	0.0290556	0.0378333	0.0127778	0.0522778	0.00155556	0.00672222	0.0223333	0.0129444	0.0226667	0.0286667	0.0285	0.0250556	0.0311667	0.0252778	0.0176667	0.0244444
M20	0.0256667	0.0117222	0.003	0	0.0121667	0.00327778	0	0.0142778	0.0213889	0.0356111	0.0138333	0.0150556	0	0.00261111	0	0	0	0	0.012	0.0217222	0	0.0332222	0	0	0.00427778	0	0	0.00805556	0	0.0247778	0.0232778	0.0251111	0.0251667	0	0.113333	0	0	0.0622222	0	0	0.0742222	0	0.0246111	0.0610556	0.0343333	0.0215556	0.0351667	0.185	0
M21	0.011	0.000555556	0.00166667	0	0.00972222	0.0193333	0.00133333	0	0.0103333	0.00227778	0.0297222	0.0648889	0	0.00361111	0.000111111	0.00472222	0.00166667	0.00338889	0.0127222	0.00288889	0.0111667	0.0118889	0.00383333	0.00972222	0.00877778	0	0.00622222	0.00383333	0.00738889	0.00711111	0.00283333	0.0120556	5.55556e-05	0.0095	0.0103333	0.00466667	0.0143889	0.00972222	0	0.00633333	0.00383333	0.00577778	0.00844444	0.00505556	0.00361111	0.00711111	0.00488889	0.012	0.0152222
M22	0.0178889	0.0261111	0.0215	0.0380556	0.0085	0.0424444	0.0378889	0.120222	0.0152222	0.0218889	0.0118333	0.00338889	0.0274444	0.0189444	0.0198889	0.0162778	0.0353889	0.0266667	0.00322222	0.0313333	0.0402222	0.0151667	0.0284444	0.00444444	0.0377778	0.00488889	0.00994444	0.0187222	0.0310556	0.0357778	0.0259444	0.0237778	0.0236667	0.0471667	0.0356667	0.0344444	0.0151667	0.0267778	0.0249444	0.0259444	0.0216667	0.0219444	0.0307778	0.0225556	0.0146667	0.0307222	0.0469444	0.036	0.0138889
M23	0.00111111	0.00838889	0.00316667	0	0.00561111	0.0127778	0.00394444	0.0124444	0.000277778	0	0.00544444	0.00144444	0.0195	0.0225556	0.0085	0.00594444	0.0103333	0.00972222	0.0101667	0.0142222	0.0129444	0.0225556	0.0127222	0.00977778	0.00961111	0.0130556	0.0178889	0.0183889	0.0115556	0.0181111	0.0178333	0.00638889	0.0281111	0.0152778	0.0181111	0.00488889	0.00577778	0.0158333	0.00422222	0.0313889	0.00933333	0.0147778	0.015	0.0095	0.0212222	0.0213333	0.0186111	0.0112222	0.00955556
M24	0.0205556	0.0228333	0.0301111	0	0.029	0.023	0.0315556	0.0224444	0.0425556	0.0206111	0.00666667	0.00233333	0.0305	0.0237222	0.0316111	0.0189444	0.0343889	0.0133333	0.0182222	0.032	0.0258333	0.0311111	0.0266667	0.0217778	0.0278889	0.0180556	0.0261667	0.0477222	0.0293889	0.0134444	0.0278333	0.0197222	0.0231111	0.024	0.0302778	0.035	0.0085	0.0155	0.0166667	0.0170556	0.0307222	0.0256111	0.0405556	0.0135556	0.031	0.0236111	0.0265556	0.0184444	0.0117778
M25	0.0502778	0.0387222	0.0359444	0	0.129556	0.0502222	0.0207222	0.0124444	0.0997222	0.00638889	0.0162222	0.00977778	0.0220556	0.032	0.0576111	0.0425556	0.0372222	0.0420556	0.0310556	0.0384444	0.0452222	0.0256667	0.0324444	0.0863333	0.00916667	0.0624444	0.0337222	0.0622778	0.0445	0.0283333	0.0443889	0.0452222	0.0285	0.0461111	0.0256111	0.0267778	0.0201667	0.0147222	0.0381111	0.0350556	0.0502778	0.052	0.0258889	0.0491667	0.0350556	0.0325	0.0317222	0.00911111	0.0315556
M26	0.0246111	0.0708333	0.0602222	0.00677778	0.0487222	0.0172778	0.0762222	0.123389	0.0237222	0.0224444	0.00511111	0.007	0.0616111	0.0311111	0.0786111	0.0405	0.0658333	0.0458333	0.0325556	0.0396111	0.0719444	0.0465556	0.058	0.0201667	0.0481667	0.058	0.0333333	0.0347222	0.0355556	0.0487222	0.0541111	0.0223333	0.0393889	0.0455	0.0481111	0.0514444	0.0225556	0.0341667	0.0428889	0.0526111	0.0415556	0.0387222	0.0468889	0.0416667	0.0388889	0.0407222	0.0346111	0.046	0.0462778
M27	0.00216667	0.00216667	0.000166667	0	0.000833333	0.00111111	0.0015	0.00344444	0.00105556	0	0.00222222	0.00161111	0.00522222	0.00861111	0.00672222	0.00305556	0.0158333	0.0136111	0.0187222	0.0323889	0.00744444	0.0142222	0.00511111	0.00572222	0.00177778	0.0130556	0.0338889	0.0116667	0.0199444	0.0147778	0.0162222	0.0126667	0.0327222	0.00905556	0.0171667	0.008	0.00911111	0.00994444	0.00833333	0.0211667	0.0218889	0.00944444	0.0209444	0.0178889	0.00661111	0.0355	0.00972222	0.0192778	0.0256111
M28	0.154722	0.0753889	0.158444	0.00683333	0.0586111	0.0640556	0.0126667	0.0566667	0.115667	0.0301667	0.217222	0.171611	0.0163889	0.0534444	0.0259444	0.0478333	0.0247222	0.0361111	0.0306111	0.0193333	0.0614444	0.105667	0.0482778	0.0388889	0.110889	0	0.0352222	0.0245556	0.0206111	0.0712222	0.0348889	0.0441667	0.0245556	0.0544444	0.0411667	0.0574444	0.0736111	0.121722	0.0125	0.0199444	0.0320556	0.0302222	0.0743333	0.0405556	0.0487222	0.0246111	0.0521111	0.0558333	0.0302222
M29	0	0	0	0	0.000333333	0	0	0	0	0	0	0.000555556	0.0005	0.0005	0.000222222	0	0.0005	0.00211111	0.00183333	0	0.00222222	0.00161111	0.00227778	0.00811111	0.000722222	0.00122222	0.00672222	0.000555556	0.00216667	0.00155556	0.00266667	0.005	0.00338889	0.00305556	0.00283333	0.00177778	0.00755556	0.00383333	0.00105556	0.000833333	0.00344444	0.0025	0.00416667	0.00322222	0.00616667	0.00466667	0.00277778	0.00777778	0.00138889
M30	0.000111111	0.0183889	0.0015	0	0.0015	0.0134444	0.00272222	0.0101667	0.0015	0	0.00216667	0.00344444	0.00983333	0.0160556	0.011	0.00944444	0.00194444	0.00588889	0.0239444	0.0131111	0.0127778	0.0250556	0.0283333	0.0132222	0.0123889	0.00416667	0.0159444	0.0249444	0.0362222	0.0242222	0.00855556	0.0198333	0.0244444	0.0103333	0.0151111	0.0100556	0.0139444	0.0213333	0.0116111	0.0221667	0.0241111	0.0146667	0.0295	0.012	0.0156111	0.00672222	0.0283333	0.0252222	0.0146667
M31	0.00244444	0.00311111	0.00572222	0.00333333	0.00705556	0.00261111	0.00638889	0.00138889	0.0122778	0.0198889	0.0126111	0.013	0.0255556	0.0188889	0.0135556	0.0113333	0.0403333	0.023	0.0483333	0.0131667	0.00388889	0.00977778	0.0142222	0.0158333	0.0166667	0.0190556	0.00844444	0.01	0.022	0.0228889	0.0234444	0.0311667	0.0312778	0.013	0.0351111	0.0251111	0.0243333	0.0313333	0.028	0.0158333	0.0136667	0.018	0.0237778	0.0115	0.0135	0.0318333	0.00527778	0.0326111	0.0203889
M32	0	0	0	0	0.00261111	0	0	0	0	0	0	0.00888889	0.00122222	0.0116667	0.00755556	0.0131667	0.00361111	0.026	0.0317778	0.00244444	0.00361111	0.00722222	0.011	0.00655556	0.0217222	0.00188889	0.00794444	0.00833333	0.016	0.0225	0.0114444	0.0132222	0.00816667	0.0238333	0.012	0.00988889	0.0177222	0.016	0.00733333	0.0117222	0.00916667	0.00877778	0.0106111	0.0192778	0.0160556	0.004	0.0194444	0.00472222	0.0113333
M33	0	0	0	0	0	0	0	0	0	0	0	0.00511111	0	0.000888889	0	0	0	0	0.0035	0.000111111	0.000444444	0.000666667	0.000666667	0.003	0	0	0.00366667	0.000888889	0.00177778	0.001	0.001	0.000222222	0.000555556	0.000222222	0.000222222	0.00105556	0.00105556	0.000333333	0	0	0.000166667	0	0.00366667	0.00105556	0.000777778	0.00116667	0.000777778	0.000777778	0
M34	0.00127778	0.0363889	0.0112778	0.00916667	0.0163333	0.0331111	0.0278889	0.0387222	0.0145	0	0.00611111	0.00244444	0.0355	0.032	0.0283889	0.0191111	0.0215	0.0347778	0.0313333	0.0443889	0.0306111	0.0180556	0.0141667	0.0130556	0.00677778	0.0148333	0.0237222	0.0257222	0.023	0.0264444	0.0326667	0.0408333	0.0458333	0.0295556	0.013	0.0180556	0.00783333	0.0205	0.0102222	0.0361111	0.0443333	0.0175556	0.0689444	0.0291111	0.0336111	0.0342222	0.0258889	0.0314444	0.0198889
M35	0.0478889	0.0522222	0.0228333	0.771111	0.0162778	0.0264444	0.0211111	0.0615556	0.0651667	0.0345556	0.00511111	0.00611111	0.0238333	0.0263889	0.0212222	0.0160556	0.0396111	0.0442778	0.0130556	0.0357222	0.0728889	0.0437778	0.0346111	0.0141111	0.180333	0.0182778	0.00938889	0.0165556	0.0306111	0.0501667	0.0198333	0.0404444	0.0294444	0.0586111	0.0367222	0.136333	0.0261111	0.0868333	0.0208333	0.0135	0.0483889	0.0214444	0.0185556	0.0228333	0.0181667	0.0159444	0.0410556	0.0288333	0.00966667
M36	0.0252778	0.0873889	0.0699444	5.55556e-05	0.0493889	0.0768333	0.0459444	0.0233889	0.0636667	0.0385556	0.0448889	0.0340556	0.0433889	0.036	0.0548333	0.0641667	0.0313333	0.0416111	0.0392222	0.032	0.0879444	0.0535	0.0778889	0.0886111	0.0198889	0.0257222	0.0527778	0.0535	0.0305	0.0495556	0.0315	0.0417222	0.0496667	0.0420556	0.0402778	0.0493333	0.0489444	0.0351667	0.0315556	0.0436667	0.0540556	0.0528333	0.0123889	0.0598889	0.0515	0.0509444	0.0523333	0.0251667	0.0243889
M37	0.0190556	0.0302222	0.0361667	0.00627778	0.0271111	0.0328889	0.0359444	0.0275556	0.0320556	0.00177778	0.00138889	0.00511111	0.02	0.0266667	0.0101111	0.0188889	0.0138333	0.00927778	0.0186111	0.0170556	0.0338889	0.0290556	0.0035	0.00566667	0.0449444	0.0155556	0.0198333	0.0146111	0.00738889	0.0467222	0.0215556	0.0215	0.0390556	0.0381667	0.0391667	0.00388889	0.00338889	0.0380556	0.00361111	0.0122778	0.0151111	0.0141667	0.0222222	0.0203333	0.0146111	0.0321667	0.0476111	0.0490556	0.0283889
M38	0.130278	0.0422778	0.0439444	0	0.0925	0.0645556	0.0330556	0.0296667	0.0934444	0.012	0.0409444	0.0470556	0.043	0.0365	0.0465556	0.0847778	0.0913889	0.0685	0.0228333	0.0421111	0.0368333	0.0298333	0.0396667	0.0222778	0.0175556	0.138389	0.0347778	0.0615556	0.0481667	0.0298889	0.0575	0.0296111	0.0395556	0.0370556	0.0246111	0.0335556	0.0500556	0.0286667	0.0493333	0.0536667	0.0293889	0.0662222	0.0379444	0.0397778	0.0450556	0.0265556	0.027	0.0195	0.0588333
M39	0.140111	0.0330556	0.0433889	0	0.0891111	0.165944	0.0337222	0.0661111	0.0692778	0.159444	0.100611	0.0461111	0.167333	0.0587778	0.0627222	0.134167	0.0561667	0.0669444	0.0655556	0.0815	0.0361667	0.0265	0.100556	0.112111	0.00283333	0.296111	0.06	0.0518889	0.101444	0.0239444	0.0708333	0.0498333	0.0259444	0.0212222	0.0272778	0.0725556	0.0838333	0.0538889	0.280056	0.0865556	0.0761667	0.0920556	0.0428889	0.043	0.107722	0.0351111	0.0307778	0.0332778	0.187944
M40	0.129111	0.0763889	0.0656667	0	0.110056	0.0393889	0.00616667	0.0172222	0.0392778	0.0433889	0.239167	0.101889	0.0128889	0.0871111	0.0296111	0.0346667	0.00861111	0.0468889	0.0327778	0.0223333	0.0198889	0.0785	0.0646667	0.0884444	0.0255	0.00605556	0.0827222	0.0243889	0.0702222	0.0262778	0.0679444	0.0609444	0.0348889	0.00222222	0.0495556	0.0439444	0.115944	0.0399444	0.0161111	0.0502778	0.0599444	0.0480556	0.0155	0.0707222	0.0418889	0.032	0.0301667	0.0212778	0.0391667
Fig5 f	The projection values were calculated by projecting the points in (d) onto the decision boundary.
POD	Dex-treated POD
2136.23	2001.52
2118.08	2592.05
1491.43	1897.43
2869.94	1044.28
2086.95	2381.08
2240.37	834.49
1432.43	833.66
2315.32	1062.98
2961.62	833.66
2226.78	1099.79
2408.53
2457.36
2469.14
2726.24
2939.24
2407.99
2550.56
2082.63
2863.9
Fig5 g	The projection values were calculated by projecting the points in (d) onto the decision boundary.
non-POD	Dex-treated non-POD
-1706.17	-6129.05
-5933.15	-5867.69
-853.222	-4967.08
-2295.68	-5918.03
-1312.28	-2036.73
-5794.59	-2704.76
-5851.01	-3465.6
-1968.45	-3700.69
-2512.18	-4603.64
-2162.35	-5838.11
-1820.98	-3428
-833.935	-2335.12
-2490.85	-4241.87
-4618.37	-3191.22
-4486.51	-3327.37
-2351.02	-4095.53
-2542.21	-3066.1
-4569.58	-2455.75
-1954.69	-2520.58
-2407.94	-4446.98
-1354.77	-1920.28
-3410.97	-3162
-4375.13
-2248.87
-2586.27
-2131.53
-1858.59
-1712.87
-5219.18
-5831.36
-2423.01
-2929.33
-2086.58
fig5 e	Low-dimensional representation of the three animal groups
	POD																			non-POD
tsne-1	1190.67	812.501	899.988	1138.83	857.185	995.496	3.54356	1377.22	1605.83	1445.02	1458.53	1490.09	1340.81	1568.4	1164.67	1361.79	1052.13	1573.79	1761.77	414.729	-2618.2	727.098	352.502	549.542	-1595.14	-1249.68	643.357	-621.771	1322.88	1441.31	-747.69	-1939.67	-2329.42	-2346.36	965.853	588.589	47.4833	936.024	1922.29	-806.732	-2056.24	-2107.04	-1905.26	-515.64	299.638	-762.473	961.886	-566.963	-2911.07
tsne-2	-2806.75	-2452.77	-3505.99	-4396.41	-2750.23	-2627.04	-1964.17	-3063.13	-3637.93	-3298.38	-4253.52	-3835.27	-4222.74	-3231.98	-4899.25	-3695.79	-4401.85	-2347.83	-4700.46	2820.23	2981.64	1691.77	3170.65	2117	3467.87	3566.72	1884.33	2230.98	2408.11	1927.48	-169.095	-561.318	1924.14	2012.52	2565.5	2756.38	3772.29	1930.17	2890.62	313.936	925.729	1690.97	-918.52	1973.55	3156.98	838.959	1936.02	3938.29	2809.9
tsne-3	-1289.2	-2580.02	1689.79	100.129	-1760.79	-2272.27	-2896.7	-954.462	-1177.92	-77.0801	1561.27	532.367	1148.22	-1469.64	1065.12	174.247	896.456	-1605.12	1704.69	-4054.56	3216.62	-3506.5	-3248.71	-3407.81	3223.74	3666.49	-880.287	-1948.21	-509.783	-235.173	-1546.19	2318.46	2255.12	1656.87	-844.004	-1275.42	1442.91	-595.874	-16.2632	-1228.12	1444.8	2407.22	2477.9	-1006.57	-3763.02	-902.073	-1260.59	2028.4	2884.16
[truncated: 36 more columns]

## Sheet: Supplement Figures
FigS2 b	Summary of composite Z scores in the control and model groups.
	control												model
6h	-1.35832	2.45678	2.61945	-1.7359	-2.00666	-3.07152	2.28431	0.778603	-2.35525	0.978517	1.82069	-0.410701	-2.57039	-0.733133	0.829385	-5.44083	-2.86281	1.49993	-3.2594	-3.29336	0.274904	5.71042	-2.21695	-3.53747	0.0582778
30h	-2.4031	-1.25569	1.19104	1.71293	0.903447	-1.75665	1.356	-0.443463	-0.947716	0.0429103	1.27379	0.326496	0.374989	-0.904538	-3.3023	-3.22112	-2.58403	-2.20479	-1.93152	-0.508817	-2.77712	-1.87355	-1.87868	-2.13996	-0.877101
54h	-2.23026	0.53035	2.42368	0.0504655	1.86071	-1.27511	3.38296	-1.60424	-2.43451	-0.084569	-1.11029	0.490814	-1.0924	-2.40027	-1.27874	-1.33908	-1.98794	-1.84908	-0.804492	-1.14581	-1.49331	-3.54062	-1.93494	-2.8199	-1.08811
78h	-2.53284	3.95787	1.81013	-1.57725	0.147176	-0.220475	-2.35423	-0.677931	-2.46472	0.448126	2.8441	0.620033	1.42065	-0.818297	-0.95695	-1.46042	-2.75356	-2.91484	-1.95714	0.0952408	-2.28251	-2.82502	-1.81174	-2.95475	-1.94045
FigS2 c	Summary of composite Z scores in non-POD and POD mice.
	non-POD										POD
6h	-0.733133	-2.86281	1.49993	-3.2594	0.274904	-2.21695	-3.53747				-2.57039	0.829385	-5.44083	-3.29336	5.71042	0.0582778
30h	-0.904538	-3.3023	-2.58403	-2.20479	-1.93152	-1.87355	-1.87868	-0.877101			0.374989	-3.22112	-0.508817	-2.77712	-2.13996
54h	-1.0924	-2.40027	-1.27874	-1.98794	-1.84908	-0.804492	-3.54062	-1.93494	-1.08811		-1.33908	-1.14581	-1.49331	-2.8199
78h	1.42065	-0.818297	-0.95695	-2.75356	-2.91484	-1.95714	-2.82502	-1.81174	-1.94045		-1.46042	0.0952408	-2.28251	-2.95475
FigS3a	front claw distance
hyper	hypo
14.1966	14.9937
14.3797	15.5858
14.7159	15.2775
15.1683	15.1689
14.3371	13.8942
14.012	14.4989
14.5035	14.966
14.5311	14.9898
	14.4562
	15.188
	14.2063
FigS3 b	right front claw speed
hyper	hypo
1.72811	1.63548
1.68253	1.64208
1.72673	1.53391
1.71463	1.63816
1.76524	1.62781
1.71961	1.57616
1.73672	1.67098
1.80899	1.59982
	1.62603
	1.69402
	1.60484
Fig S3c	hind claw distance
hyper	hypo
24.3834	25.0638
25.8225	26.0853
25.2497	23.7486
26.8313	25.9671
24.8927	23.6155
24.7752	24.228
24.8478	24.8123
24.915	25.9234
	25.8863
	26.8018
	25.483
FigS3d	accelerated
hyper	hypo
2.59173	2.56114
2.54239	2.53682
2.59013	2.51278
2.58052	2.57236
2.61915	2.60309
2.58112	2.44629
2.57603	2.55432
2.65121	2.49897
	2.4896
	2.55418
	2.49948
FigS3e	spine angle
hyper	hypo
2.39228	2.34085
2.37378	2.41846
2.46783	2.39869
2.37572	2.31791
2.43425	2.3657
2.40274	2.50775
2.42125	2.43079
2.40902	2.40396
	2.41679
	2.36048
	2.36188
FigS3f	nose speed
hyper	hypo
1.8946	1.78941
1.82293	1.77504
1.85867	1.59974
1.84227	1.7625
1.90245	1.73655
1.85328	1.68033
1.88713	1.81119
1.95366	1.74849
	1.77356
	1.83013
	1.73222
FigS3 g	omega
hyper	hypo
0.969225	0.783321
0.886501	0.770729
0.862788	0.504729
0.93398	0.767916
1.01898	0.73236
0.84409	0.601822
0.91972	0.827684
1.03556	0.685151
	0.750398
	0.916007
	0.677577
FigS3 h	front width
hyper	hypo
17.6338	18.8547
18.1586	18.8924
18.1889	19.3127
18.3654	18.9242
17.5558	17.5712
17.6251	17.0721
17.9189	18.4798
17.8348	18.4059
	17.6217
	18.5668
	17.7085
FigS3i	back speed
hyper	hypo
1.66422	1.59799
1.60145	1.57742
1.66348	1.51153
1.63685	1.59316
1.70495	1.5832
1.66223	1.49912
1.66752	1.61148
1.74529	1.54232
	1.55463
	1.61329
	1.5562
FigS3 j	height
hyper	hypo
1.42835	-0.273785
3.2254	2.30871
2.71499	-1.22917
2.5106	0.15513
1.78979	-0.333844
1.92142	1.32275
2.37673	1.30428
1.29617	0.819472
	2.26904
	1.74748
	0.5427
FigS3 k	hind width
hyper	hypo
21.6261	23.2291
22.9085	23.3638
22.7572	23.2848
23.4423	23.5698
22.2044	21.4712
22.5505	21.1017
22.801	22.9823
22.4058	23.326
NaN	22.6893
NaN	23.5018
NaN	22.7583
FigS3 l	left front claw speed
hyper	hypo
1.7118	1.62428
1.66639	1.62942
1.7263	1.49056
1.69835	1.61796
1.75653	1.60562
1.71344	1.57255
1.72723	1.65267
1.80358	1.58819
	1.62392
	1.68886
	1.59752
FigS3 m	length
hyper	hypo
76.2628	75.4168
76.6483	76.2455
79.777	76.3855
75.6168	72.8724
79.9713	73.3239
78.2848	78.6923
78.3375	76.2392
78.3226	76.8352
	75.3257
	74.6405
	74.1608
